# Supplementary material for: Bis(acetyl­acetonato-κ2 O,O′)­aqua­(diacetyl­methanido-κC)iridium(III)
Source: Acta Crystallogr Sect E Struct Rep Online. 2009 Sep 30;65(Pt 10):m1264. doi: 10.1107/S160053680903760X (PMC2970352; doi:10.1107/S160053680903760X)
Supplement: Supplementary file 1 [file e-65-m1264-sup1.cif]

##############################################################################
###                                                                        ###
###        Electronic paper (Acta Crystallographica Section E)             ###
###                                                                        ###
##############################################################################
#                                                                            #
# This CIF contains the data in a paper accepted for publication in Acta     #
# Crystallographica Section E. It conforms to the requirements of Notes      #
# for Authors for Section E, and has been peer reviewed under the auspices   #
# of the IUCr Commission on Journals.                                        #
#                                                                            #
# Full details of the Crystallographic Information File format               #
# are given in the paper "The Crystallographic Information File (CIF):       #
# a New Standard Archive File for Crystallography" by S. R. Hall, F. H.      #
# Allen and I. D. Brown [Acta Cryst. (1991), A47, 655-685].                  #
#                                                                            #
# The current version of the core CIF dictionary is obtainable from          #
# ftp://ftp.iucr.org/pub/cif_core.dic. The current version number is 2.4.    #
#                                                                            #
# Software is freely available for graphical display of the structure(s) in  #
# this CIF.  For information consult the CIF home page http://www.iucr.org/  #
# cif/home.html                                                              #
#                                                                            #
# This file may be used for bona fide research purposes within the           #
# scientific community so long as proper attribution is given to the journal # 
# article from which it was obtained.                                        #
#                                                                            #
##############################################################################
                                             
data_global
_audit_creation_method     SHELXL-97
_journal_date_recd_electronic     2009-05-08
_journal_date_accepted     2009-09-17
_journal_name_full     'Acta Crystallographica, Section E'
_journal_year     2009
_journal_volume     65
_journal_issue     10
_journal_page_first     m1264
_journal_page_last     m1264
_journal_paper_category     QM
_journal_coeditor_code     ER2069
_publ_contact_author_name     'Prof. Wei-Ping Liu'
_publ_contact_author_address
;
Chemistry Lab
Kunming Institute of Precious Metals
Kunming
People's Republic of China
;
_publ_contact_author_email     liuweiping0917@126.com
_publ_contact_author_fax     '+86-871-8329899'
_publ_contact_author_phone     '+86-871-8329899'
_publ_section_title
;
Bis(acetylacetonato-\k^2^<i>O</i>,<i>O</i>')aqua(diacetylmethanido-\k<i>C</i>)\\
iridium(III)
;
loop_
    _publ_author_name
    _publ_author_address
    'Qiao-Wen Chang'
;
Chemistry Laboratory
Kunming Institute of Precious Metals
Kunming
People's Republic of China
;
    'Ming-Jin Xie'
;
Department of Chemistry
Yunnan University
Kunming
People's Republic of China
;
    'Wei-Ping Liu'
;
Chemistry Laboratory
Kunming Institute of Precious Metals
Kunming
People's Republic of China
;
    'Xi-Zhu Chen'
;
Chemistry Laboratory
Kunming Institute of Precious Metals
Kunming
People's Republic of China
;
    'Qing-Song Ye'
;
Chemistry Laboratory
Kunming Institute of Precious Metals
Kunming
People's Republic of China
;
data_I
_chemical_name_systematic
;
Bis(acetylacetonato-\k^2^<i>O</i>,<i>O</i>')aqua(diacetylmethanido-
\k<i>C</i>)iridium(III)
;
_chemical_name_common     ?
_chemical_formula_moiety     'C15 H23 Ir1 O7'
_chemical_formula_sum     'C15 H23 Ir1 O7'
_chemical_formula_iupac     '[Ir (C5 H7 O2)3 (H2 O)]'
_chemical_formula_weight     507.54
_chemical_melting_point     ?
_symmetry_cell_setting     Triclinic
_symmetry_space_group_name_H-M     'P -1'
loop_
    _symmetry_equiv_pos_as_xyz
    'x, y, z'
    '-x, -y, -z'
_cell_length_a     7.7853(13)
_cell_length_b     7.9461(13)
_cell_length_c     16.362(3)
_cell_angle_alpha     77.295(2)
_cell_angle_beta     77.927(2)
_cell_angle_gamma     60.9180(10)
_cell_volume     856.7(3)
_cell_formula_units_Z     2
_cell_measurement_reflns_used     1164
_cell_measurement_theta_min     1.28
_cell_measurement_theta_max     28.39
_cell_measurement_temperature     293(2)
_exptl_crystal_description     block
_exptl_crystal_colour     orange
_exptl_crystal_size_max     0.15
_exptl_crystal_size_mid     0.13
_exptl_crystal_size_min     0.09
_exptl_crystal_density_diffrn     1.968
_exptl_crystal_density_meas     ?
_exptl_crystal_density_method     'not measured'
_exptl_crystal_F_000     492
_exptl_absorpt_coefficient_mu     7.824
_exptl_absorpt_correction_type     Multi-scan
_exptl_absorpt_process_details     '(SADABS; Sheldrick, 1996)'
_exptl_absorpt_correction_T_min     0.3866
_exptl_absorpt_correction_T_max     0.5394
_exptl_special_details
;
;
_diffrn_ambient_temperature     293(2)
_diffrn_radiation_type     MoK\a
_diffrn_radiation_wavelength     0.71073
_diffrn_radiation_source     'fine-focus sealed tube'
_diffrn_radiation_monochromator     graphite
_diffrn_measurement_device_type     'Bruker APEXII CCD area-detector'
_diffrn_measurement_method     '\f and \w'
_diffrn_detector_area_resol_mean     ?
_diffrn_reflns_number     7435
_diffrn_reflns_av_R_equivalents     0.0613
_diffrn_reflns_av_sigmaI/netI     0.1153
_diffrn_reflns_theta_min     1.29
_diffrn_reflns_theta_max     28.39
_diffrn_reflns_theta_full     28.39
_diffrn_measured_fraction_theta_max     0.925
_diffrn_measured_fraction_theta_full     0.985
_diffrn_reflns_limit_h_min     -10
_diffrn_reflns_limit_h_max     10
_diffrn_reflns_limit_k_min     -10
_diffrn_reflns_limit_k_max     10
_diffrn_reflns_limit_l_min     -21
_diffrn_reflns_limit_l_max     21
_diffrn_standards_number     ?
_diffrn_standards_interval_count     ?
_diffrn_standards_interval_time     ?
_diffrn_standards_decay_%     ?
_refine_special_details
;
Refinement of F^2^ against ALL reflections.  The weighted R-factor wR and
goodness of fit S are based on F^2^, conventional R-factors R are based
on F, with F set to zero for negative F^2^. The threshold expression of
F^2^ > 2sigma(F^2^) is used only for calculating R-factors(gt) etc. and is
not relevant to the choice of reflections for refinement.  R-factors based
on F^2^ are statistically about twice as large as those based on F, and R-
factors based on ALL data will be even larger.
;
_reflns_number_total     3900
_reflns_number_gt     2885
_reflns_threshold_expression     I>2\s(I)
_refine_ls_structure_factor_coef     Fsqd
_refine_ls_matrix_type     full
_refine_ls_R_factor_all     0.0865
_refine_ls_R_factor_gt     0.0584
_refine_ls_wR_factor_gt     0.1147
_refine_ls_wR_factor_ref     0.1267
_refine_ls_goodness_of_fit_ref     1.025
_refine_ls_restrained_S_all     1.025
_refine_ls_number_reflns     3900
_refine_ls_number_parameters     215
_refine_ls_number_restraints     0
_refine_ls_hydrogen_treatment     constr
_refine_ls_weighting_scheme     calc
_refine_ls_weighting_details
                 'calc w=1/[\s^2^(Fo^2^)+(0.0469P)^2^] where P=(Fo^2^+2Fc^2^)/3'
_atom_sites_solution_hydrogens     geom
_atom_sites_solution_primary     direct
_atom_sites_solution_secondary     difmap
_refine_ls_shift/su_max     0.001
_refine_ls_shift/su_mean     0.000
_refine_diff_density_max     2.373
_refine_diff_density_min     -1.875
_refine_ls_extinction_method     'SHELXL97 (Sheldrick, 2008)'
_refine_ls_extinction_coef     0.0013(5)
_refine_ls_extinction_expression
                                  'Fc^*^=kFc[1+0.001xFc^2^\l^3^/sin(2\q)]^-1/4^'
loop_
    _atom_type_symbol
    _atom_type_description
    _atom_type_scat_dispersion_real
    _atom_type_scat_dispersion_imag
    _atom_type_scat_source
    'Ir' 'Ir' -1.4442 7.9887
                         'International Tables Vol C Tables 4.2.6.8 and 6.1.1.4'
    'O' 'O' 0.0106 0.0060
                         'International Tables Vol C Tables 4.2.6.8 and 6.1.1.4'
    'C' 'C' 0.0033 0.0016
                         'International Tables Vol C Tables 4.2.6.8 and 6.1.1.4'
    'H' 'H' 0.0000 0.0000
                         'International Tables Vol C Tables 4.2.6.8 and 6.1.1.4'
_computing_data_collection     'APEX2 (Bruker, 2004)'
_computing_cell_refinement     'SAINT (Bruker, 2004)'
_computing_data_reduction     'SAINT (Bruker, 2004)'
_computing_structure_solution     'SHELXS97 (Sheldrick, 2008)'
_computing_structure_refinement     'SHELXL97 (Sheldrick, 2008)'
_computing_molecular_graphics     'SHELXTL (Sheldrick, 2008)'
_computing_publication_material     'SHELXTL (Sheldrick, 2008)'
loop_
    _atom_site_type_symbol
    _atom_site_label
    _atom_site_fract_x
    _atom_site_fract_y
    _atom_site_fract_z
    _atom_site_U_iso_or_equiv
    _atom_site_adp_type
    _atom_site_calc_flag
    _atom_site_refinement_flags
    _atom_site_occupancy
    _atom_site_disorder_assembly
    _atom_site_disorder_group
    Ir Ir1 0.36783(6) 0.62096(6) 0.25137(3) 0.02612(17) Uani d . 1 . .
    O O1 0.3350(11) 0.7800(11) 0.1361(5) 0.0327(18) Uani d . 1 . .
    O O2 0.6421(11) 0.4122(11) 0.2154(5) 0.0355(19) Uani d . 1 . .
    O O3 0.1042(10) 0.8433(10) 0.2871(5) 0.0315(17) Uani d . 1 . .
    O O4 0.4064(11) 0.4697(11) 0.3682(5) 0.0334(18) Uani d . 1 . .
    O O5 0.5066(10) 0.7689(10) 0.2858(5) 0.0337(18) Uani d . 1 . .
    H H5D 0.5577 0.8115 0.2430 0.050 Uiso calc R 1 . .
    H H5E 0.5997 0.6857 0.3187 0.050 Uiso d R 1 . .
    O O6 -0.0934(12) 0.5794(12) 0.2823(6) 0.046(2) Uani d . 1 . .
    O O7 0.4419(13) 0.1349(12) 0.2185(5) 0.048(2) Uani d . 1 . .
    C C1 0.4627(18) 0.7249(17) 0.0700(7) 0.035(3) Uani d . 1 . .
    C C2 0.402(2) 0.8478(19) -0.0103(7) 0.047(3) Uani d . 1 . .
    H H2A 0.3312 0.8038 -0.0347 0.070 Uiso calc R 1 . .
    H H2B 0.5167 0.8398 -0.0483 0.070 Uiso calc R 1 . .
    H H2C 0.3172 0.9801 -0.0006 0.070 Uiso calc R 1 . .
    C C3 0.6452(19) 0.5594(18) 0.0726(8) 0.046(3) Uani d . 1 . .
    H H3 0.7256 0.5384 0.0212 0.055 Uiso calc R 1 . .
    C C4 0.7252(17) 0.4194(15) 0.1418(8) 0.034(3) Uani d . 1 . .
    C C5 0.9347(19) 0.256(2) 0.1293(9) 0.055(4) Uani d . 1 . .
    H H5A 0.9385 0.1353 0.1578 0.083 Uiso calc R 1 . .
    H H5B 1.0224 0.2819 0.1519 0.083 Uiso calc R 1 . .
    H H5C 0.9756 0.2480 0.0701 0.083 Uiso calc R 1 . .
    C C6 0.2844(19) 0.5342(18) 0.4321(7) 0.040(3) Uani d . 1 . .
    C C7 0.334(2) 0.402(2) 0.5146(8) 0.055(4) Uani d . 1 . .
    H H7A 0.2550 0.3352 0.5289 0.083 Uiso calc R 1 . .
    H H7B 0.3074 0.4781 0.5582 0.083 Uiso calc R 1 . .
    H H7C 0.4718 0.3091 0.5092 0.083 Uiso calc R 1 . .
    C C8 0.1094(19) 0.7063(19) 0.4332(8) 0.044(3) Uani d . 1 . .
    H H8 0.0380 0.7318 0.4860 0.052 Uiso calc R 1 . .
    C C9 0.0265(18) 0.8459(17) 0.3658(7) 0.036(3) Uani d . 1 . .
    C C10 -0.1719(19) 1.0193(19) 0.3801(8) 0.054(4) Uani d . 1 . .
    H H10A -0.1759 1.1296 0.3405 0.080 Uiso calc R 1 . .
    H H10B -0.1923 1.0475 0.4365 0.080 Uiso calc R 1 . .
    H H10C -0.2742 0.9916 0.3725 0.080 Uiso calc R 1 . .
    C C11 0.2348(16) 0.4738(15) 0.2148(8) 0.034(3) Uani d . 1 . .
    H H11 0.2784 0.4669 0.1544 0.041 Uiso calc R 1 . .
    C C12 0.0184(17) 0.5990(16) 0.2220(8) 0.033(3) Uani d . 1 . .
    C C13 -0.0656(19) 0.7536(19) 0.1483(8) 0.051(3) Uani d . 1 . .
    H H13A -0.0591 0.6933 0.1022 0.076 Uiso calc R 1 . .
    H H13B 0.0101 0.8241 0.1309 0.076 Uiso calc R 1 . .
    H H13C -0.2009 0.8417 0.1649 0.076 Uiso calc R 1 . .
    C C14 0.3079(17) 0.2716(16) 0.2559(7) 0.030(2) Uani d . 1 . .
    C C15 0.226(2) 0.2179(18) 0.3450(8) 0.046(3) Uani d . 1 . .
    H H15A 0.3341 0.1330 0.3776 0.070 Uiso calc R 1 . .
    H H15B 0.1511 0.1529 0.3428 0.070 Uiso calc R 1 . .
    H H15C 0.1427 0.3337 0.3707 0.070 Uiso calc R 1 . .
loop_
    _atom_site_aniso_label
    _atom_site_aniso_U_11
    _atom_site_aniso_U_22
    _atom_site_aniso_U_33
    _atom_site_aniso_U_12
    _atom_site_aniso_U_13
    _atom_site_aniso_U_23
    Ir1 0.0211(2) 0.0223(2) 0.0273(2) -0.00479(17) -0.00288(16) -0.00175(15)
    O1 0.028(4) 0.031(4) 0.035(4) -0.012(4) 0.001(4) -0.007(4)
    O2 0.030(4) 0.030(4) 0.039(5) -0.008(4) 0.000(4) -0.006(4)
    O3 0.025(4) 0.027(4) 0.032(4) -0.002(3) -0.007(3) -0.007(3)
    O4 0.033(4) 0.041(5) 0.024(4) -0.017(4) -0.004(3) 0.003(3)
    O5 0.021(4) 0.032(4) 0.038(4) -0.008(3) -0.006(3) 0.003(4)
    O6 0.026(5) 0.044(5) 0.058(6) -0.010(4) -0.005(4) 0.000(4)
    O7 0.056(6) 0.028(4) 0.048(5) -0.011(4) 0.009(4) -0.016(4)
    C1 0.045(7) 0.039(7) 0.024(6) -0.021(6) -0.007(5) -0.003(5)
    C2 0.059(9) 0.051(8) 0.030(7) -0.028(7) -0.018(6) 0.011(6)
    C3 0.052(8) 0.043(8) 0.029(7) -0.012(7) -0.003(6) -0.004(6)
    C4 0.030(6) 0.020(5) 0.049(7) -0.009(5) 0.004(6) -0.015(5)
    C5 0.039(8) 0.054(9) 0.060(9) -0.010(7) 0.011(7) -0.029(7)
    C6 0.046(8) 0.048(8) 0.029(6) -0.029(7) 0.002(6) 0.002(6)
    C7 0.054(9) 0.078(11) 0.039(7) -0.036(8) -0.011(7) 0.002(7)
    C8 0.044(8) 0.055(8) 0.031(7) -0.023(7) 0.009(6) -0.016(6)
    C9 0.039(7) 0.033(7) 0.036(7) -0.017(6) 0.003(6) -0.012(5)
    C10 0.038(8) 0.049(8) 0.043(8) 0.001(7) -0.001(6) -0.005(7)
    C11 0.021(6) 0.022(6) 0.050(7) -0.002(5) -0.005(5) -0.003(5)
    C12 0.030(6) 0.026(6) 0.043(7) -0.010(5) -0.011(6) -0.009(5)
    C13 0.043(8) 0.047(8) 0.049(8) -0.015(7) -0.006(6) 0.003(6)
    C14 0.038(7) 0.030(6) 0.032(6) -0.021(5) -0.009(5) -0.006(5)
    C15 0.058(9) 0.041(7) 0.042(7) -0.024(7) -0.003(6) -0.005(6)
_geom_special_details
;
 All esds (except the esd in the dihedral angle between two l.s. planes)
 are estimated using the full covariance matrix.  The cell esds are taken
 into account individually in the estimation of esds in distances, angles
 and torsion angles; correlations between esds in cell parameters are only
 used when they are defined by crystal symmetry.  An approximate (isotropic)
 treatment of cell esds is used for estimating esds involving l.s. planes.
;
loop_
    _geom_bond_atom_site_label_1
    _geom_bond_atom_site_label_2
    _geom_bond_site_symmetry_2
    _geom_bond_distance
    _geom_bond_publ_flag
    Ir1 O1 . 2.015(8) y
    Ir1 O4 . 2.017(7) y
    Ir1 O3 . 2.026(7) y
    Ir1 O2 . 2.029(7) y
    Ir1 C11 . 2.131(11) y
    Ir1 O5 . 2.155(7) y
    O1 C1 . 1.297(13) ?
    O2 C4 . 1.245(13) ?
    O3 C9 . 1.302(13) ?
    O4 C6 . 1.266(13) ?
    O5 H5D . 0.8200 ?
    O5 H5E . 0.8900 ?
    O6 C12 . 1.208(13) ?
    O7 C14 . 1.252(13) ?
    C1 C3 . 1.391(16) ?
    C1 C2 . 1.468(15) ?
    C2 H2A . 0.9600 ?
    C2 H2B . 0.9600 ?
    C2 H2C . 0.9600 ?
    C3 C4 . 1.406(16) ?
    C3 H3 . 0.9300 ?
    C4 C5 . 1.518(16) ?
    C5 H5A . 0.9600 ?
    C5 H5B . 0.9600 ?
    C5 H5C . 0.9600 ?
    C6 C8 . 1.384(17) ?
    C6 C7 . 1.508(16) ?
    C7 H7A . 0.9600 ?
    C7 H7B . 0.9600 ?
    C7 H7C . 0.9600 ?
    C8 C9 . 1.388(17) ?
    C8 H8 . 0.9300 ?
    C9 C10 . 1.504(16) ?
    C10 H10A . 0.9600 ?
    C10 H10B . 0.9600 ?
    C10 H10C . 0.9600 ?
    C11 C14 . 1.468(14) ?
    C11 C12 . 1.477(15) ?
    C11 H11 . 0.9800 ?
    C12 C13 . 1.513(16) ?
    C13 H13A . 0.9600 ?
    C13 H13B . 0.9600 ?
    C13 H13C . 0.9600 ?
    C14 C15 . 1.520(15) ?
    C15 H15A . 0.9600 ?
    C15 H15B . 0.9600 ?
    C15 H15C . 0.9600 ?
loop_
    _geom_angle_atom_site_label_1
    _geom_angle_atom_site_label_2
    _geom_angle_atom_site_label_3
    _geom_angle_site_symmetry_1
    _geom_angle_site_symmetry_3
    _geom_angle
    _geom_angle_publ_flag
    O1 Ir1 O4 . . 177.1(3) ?
    O1 Ir1 O3 . . 84.6(3) ?
    O4 Ir1 O3 . . 95.1(3) ?
    O1 Ir1 O2 . . 94.2(3) ?
    O4 Ir1 O2 . . 85.9(3) ?
    O3 Ir1 O2 . . 175.4(3) ?
    O1 Ir1 C11 . . 87.6(4) ?
    O4 Ir1 C11 . . 95.3(4) ?
    O3 Ir1 C11 . . 93.5(4) ?
    O2 Ir1 C11 . . 90.9(4) ?
    O1 Ir1 O5 . . 91.6(3) ?
    O4 Ir1 O5 . . 85.5(3) ?
    O3 Ir1 O5 . . 87.3(3) ?
    O2 Ir1 O5 . . 88.2(3) ?
    C11 Ir1 O5 . . 178.8(4) ?
    C1 O1 Ir1 . . 123.5(7) ?
    C4 O2 Ir1 . . 122.2(7) ?
    C9 O3 Ir1 . . 121.2(7) ?
    C6 O4 Ir1 . . 121.9(8) ?
    Ir1 O5 H5D . . 109.5 ?
    Ir1 O5 H5E . . 109.5 ?
    H5D O5 H5E . . 109.2 ?
    O1 C1 C3 . . 123.7(10) ?
    O1 C1 C2 . . 115.6(11) ?
    C3 C1 C2 . . 120.7(11) ?
    C1 C2 H2A . . 109.5 ?
    C1 C2 H2B . . 109.5 ?
    H2A C2 H2B . . 109.5 ?
    C1 C2 H2C . . 109.5 ?
    H2A C2 H2C . . 109.5 ?
    H2B C2 H2C . . 109.5 ?
    C1 C3 C4 . . 129.1(11) ?
    C1 C3 H3 . . 115.5 ?
    C4 C3 H3 . . 115.5 ?
    O2 C4 C3 . . 126.9(11) ?
    O2 C4 C5 . . 114.0(11) ?
    C3 C4 C5 . . 119.1(11) ?
    C4 C5 H5A . . 109.5 ?
    C4 C5 H5B . . 109.5 ?
    H5A C5 H5B . . 109.5 ?
    C4 C5 H5C . . 109.5 ?
    H5A C5 H5C . . 109.5 ?
    H5B C5 H5C . . 109.5 ?
    O4 C6 C8 . . 127.1(11) ?
    O4 C6 C7 . . 115.2(11) ?
    C8 C6 C7 . . 117.6(11) ?
    C6 C7 H7A . . 109.5 ?
    C6 C7 H7B . . 109.5 ?
    H7A C7 H7B . . 109.5 ?
    C6 C7 H7C . . 109.5 ?
    H7A C7 H7C . . 109.5 ?
    H7B C7 H7C . . 109.5 ?
    C6 C8 C9 . . 128.5(11) ?
    C6 C8 H8 . . 115.7 ?
    C9 C8 H8 . . 115.7 ?
    O3 C9 C8 . . 126.0(11) ?
    O3 C9 C10 . . 113.8(10) ?
    C8 C9 C10 . . 120.2(11) ?
    C9 C10 H10A . . 109.5 ?
    C9 C10 H10B . . 109.5 ?
    H10A C10 H10B . . 109.5 ?
    C9 C10 H10C . . 109.5 ?
    H10A C10 H10C . . 109.5 ?
    H10B C10 H10C . . 109.5 ?
    C14 C11 C12 . . 117.6(10) ?
    C14 C11 Ir1 . . 112.4(8) ?
    C12 C11 Ir1 . . 108.4(7) ?
    C14 C11 H11 . . 105.8 ?
    C12 C11 H11 . . 105.8 ?
    Ir1 C11 H11 . . 105.8 ?
    O6 C12 C11 . . 123.2(11) ?
    O6 C12 C13 . . 119.2(11) ?
    C11 C12 C13 . . 117.6(11) ?
    C12 C13 H13A . . 109.5 ?
    C12 C13 H13B . . 109.5 ?
    H13A C13 H13B . . 109.5 ?
    C12 C13 H13C . . 109.5 ?
    H13A C13 H13C . . 109.5 ?
    H13B C13 H13C . . 109.5 ?
    O7 C14 C11 . . 120.8(10) ?
    O7 C14 C15 . . 117.0(10) ?
    C11 C14 C15 . . 122.2(10) ?
    C14 C15 H15A . . 109.5 ?
    C14 C15 H15B . . 109.5 ?
    H15A C15 H15B . . 109.5 ?
    C14 C15 H15C . . 109.5 ?
    H15A C15 H15C . . 109.5 ?
    H15B C15 H15C . . 109.5 ?
loop_
    _geom_torsion_atom_site_label_1
    _geom_torsion_atom_site_label_2
    _geom_torsion_atom_site_label_3
    _geom_torsion_atom_site_label_4
    _geom_torsion_site_symmetry_1
    _geom_torsion_site_symmetry_2
    _geom_torsion_site_symmetry_3
    _geom_torsion_site_symmetry_4
    _geom_torsion
    _geom_torsion_publ_flag
    O4 Ir1 O1 C1 . . . . 96(6) ?
    O3 Ir1 O1 C1 . . . . -179.7(9) ?
    O2 Ir1 O1 C1 . . . . 4.8(9) ?
    C11 Ir1 O1 C1 . . . . -85.9(9) ?
    O5 Ir1 O1 C1 . . . . 93.2(9) ?
    O1 Ir1 O2 C4 . . . . 0.1(9) ?
    O4 Ir1 O2 C4 . . . . -177.0(9) ?
    O3 Ir1 O2 C4 . . . . -76(4) ?
    C11 Ir1 O2 C4 . . . . 87.7(9) ?
    O5 Ir1 O2 C4 . . . . -91.4(9) ?
    O1 Ir1 O3 C9 . . . . -176.0(8) ?
    O4 Ir1 O3 C9 . . . . 1.1(8) ?
    O2 Ir1 O3 C9 . . . . -100(4) ?
    C11 Ir1 O3 C9 . . . . 96.8(9) ?
    O5 Ir1 O3 C9 . . . . -84.1(8) ?
    O1 Ir1 O4 C6 . . . . 81(6) ?
    O3 Ir1 O4 C6 . . . . -2.7(9) ?
    O2 Ir1 O4 C6 . . . . 172.7(9) ?
    C11 Ir1 O4 C6 . . . . -96.8(9) ?
    O5 Ir1 O4 C6 . . . . 84.2(9) ?
    Ir1 O1 C1 C3 . . . . -6.4(16) ?
    Ir1 O1 C1 C2 . . . . 172.5(8) ?
    O1 C1 C3 C4 . . . . 2(2) ?
    C2 C1 C3 C4 . . . . -176.5(13) ?
    Ir1 O2 C4 C3 . . . . -3.7(17) ?
    Ir1 O2 C4 C5 . . . . 176.3(7) ?
    C1 C3 C4 O2 . . . . 3(2) ?
    C1 C3 C4 C5 . . . . -176.5(12) ?
    Ir1 O4 C6 C8 . . . . 2.3(17) ?
    Ir1 O4 C6 C7 . . . . 179.4(8) ?
    O4 C6 C8 C9 . . . . 1(2) ?
    C7 C6 C8 C9 . . . . -176.4(13) ?
    Ir1 O3 C9 C8 . . . . 1.1(16) ?
    Ir1 O3 C9 C10 . . . . -178.4(8) ?
    C6 C8 C9 O3 . . . . -3(2) ?
    C6 C8 C9 C10 . . . . 176.9(13) ?
    O1 Ir1 C11 C14 . . . . 149.4(8) ?
    O4 Ir1 C11 C14 . . . . -30.7(8) ?
    O3 Ir1 C11 C14 . . . . -126.1(8) ?
    O2 Ir1 C11 C14 . . . . 55.2(8) ?
    O5 Ir1 C11 C14 . . . . 101(17) ?
    O1 Ir1 C11 C12 . . . . -78.8(8) ?
    O4 Ir1 C11 C12 . . . . 101.0(8) ?
    O3 Ir1 C11 C12 . . . . 5.6(8) ?
    O2 Ir1 C11 C12 . . . . -173.0(8) ?
    O5 Ir1 C11 C12 . . . . -127(16) ?
    C14 C11 C12 O6 . . . . 30.9(17) ?
    Ir1 C11 C12 O6 . . . . -98.0(11) ?
    C14 C11 C12 C13 . . . . -146.7(11) ?
    Ir1 C11 C12 C13 . . . . 84.4(11) ?
    C12 C11 C14 O7 . . . . 135.2(12) ?
    Ir1 C11 C14 O7 . . . . -97.9(11) ?
    C12 C11 C14 C15 . . . . -45.0(16) ?
    Ir1 C11 C14 C15 . . . . 82.0(12) ?
loop_
    _geom_hbond_atom_site_label_D
    _geom_hbond_atom_site_label_H
    _geom_hbond_atom_site_label_A
    _geom_hbond_site_symmetry_A
    _geom_hbond_distance_DH
    _geom_hbond_distance_HA
    _geom_hbond_distance_DA
    _geom_hbond_angle_DHA
    O5 H5D O7 1_565 0.82 2.24 2.706(11) 116.3
    O5 H5E O6 1_655 0.89 2.11 2.715(11) 124.8
