# Supplementary material for: Bis(acetyl­acetonato-κ2 O,O′)­aqua­(diacetyl­methanido-κC)iridium(III)
Source: Acta Crystallogr Sect E Struct Rep Online. 2009 Sep 30;65(Pt 10):m1264. doi: 10.1107/S160053680903760X (PMC2970352; doi:10.1107/S160053680903760X)
Supplement: Supplementary file 2 [file e-65-m1264-Isup2.hkl]

# 
# h,k,l, Fc-squared, Fo-squared, sigma(Fo-squared) and status flag 
# 

data_I

_shelx_title ' 1 in P1                          P-1' 
_shelx_refln_list_code          4 
_shelx_F_calc_maximum      284.72 
_exptl_crystal_F_000       492.00 
_reflns_d_resolution_high  0.7475 
 
loop_ 
 _symmetry_equiv_pos_as_xyz 
 'x, y, z' 
 '-x, -y, -z' 
 
_cell_length_a     7.7853 
_cell_length_b     7.9461 
_cell_length_c    16.3620 
_cell_angle_alpha  77.295 
_cell_angle_beta   77.927 
_cell_angle_gamma  60.918 
 
_shelx_F_squared_multiplier     1.000 
 
loop_ 
 _refln_index_h 
 _refln_index_k 
 _refln_index_l 
 _refln_F_squared_calc 
 _refln_F_squared_meas 
 _refln_F_squared_sigma 
 _refln_observed_status 
   1   0   0    12172.45    12258.70    441.58 o 
   2   0   0       13.42      145.15     62.36 o 
   3   0   0    13239.43    13234.57    353.23 o 
   4   0   0    10779.61     9713.50    579.96 o 
   5   0   0      982.16      924.29    147.63 o 
   6   0   0      274.35      209.48    103.55 o 
   7   0   0     3132.41     2903.20    295.60 o 
   8   0   0     1982.38     1916.88    288.76 o 
  -8   1   0      469.45      567.57    185.43 o 
  -7   1   0     2680.89     2142.19    277.20 o 
  -6   1   0     2595.56     2570.88    403.52 o 
  -5   1   0      490.04      720.75    132.89 o 
  -4   1   0     2058.99     2097.34    181.25 o 
  -3   1   0    20952.01    21840.39    878.08 o 
  -2   1   0    10617.08    11198.21    309.40 o 
  -1   1   0       25.08      -27.38     27.38 o 
   0   1   0    25115.07    27143.87   1197.28 o 
   1   1   0    26922.13    25123.12    660.23 o 
   2   1   0     2723.77     2843.85    112.15 o 
   4   1   0    10596.39    10598.14    432.49 o 
   5   1   0     7630.65     6778.89    348.72 o 
   6   1   0     1667.75     1672.09    212.99 o 
   7   1   0      453.76      289.21    145.14 o 
   8   1   0     2255.25     2465.94    311.06 o 
   9   1   0     1340.30     1116.13    286.23 o 
  -7   2   0      268.83      283.38    156.79 o 
  -6   2   0     2661.67     2911.32    295.26 o 
  -5   2   0     1685.69     1718.37    243.29 o 
  -4   2   0        5.30      -22.54     63.74 o 
  -3   2   0     3336.52     3112.01    146.87 o 
  -2   2   0    22551.83    32110.45    968.52 o 
  -1   2   0     4863.73     4733.40    162.81 o 
   0   2   0      326.10      347.64     58.53 o 
   1   2   0     9225.88     9221.82    312.94 o 
   2   2   0     9090.18     8043.15    390.35 o 
   3   2   0     1457.92     1968.41    132.33 o 
   4   2   0      372.79      380.35     46.09 o 
   5   2   0     7424.97     7247.89    368.28 o 
   6   2   0     5567.21     5490.05    337.13 o 
   7   2   0      783.45      715.41    282.96 o 
   8   2   0      371.45      279.05    153.51 o 
   9   2   0     1786.67     1519.44    662.71 o 
  -6   3   0      582.56      723.84    280.61 o 
  -5   3   0     3560.05     3769.54    719.88 o 
  -4   3   0     3429.79     4100.43    600.27 o 
  -3   3   0      196.25      167.70     62.94 o 
  -2   3   0     3831.73     4066.23    176.05 o 
  -1   3   0     8959.32     9200.49    338.10 o 
   0   3   0      978.72     1110.48     99.24 o 
   1   3   0      948.80     1107.79    103.13 o 
   2   3   0     9385.19     9430.62    283.86 o 
   3   3   0     5540.81     4913.76    192.71 o 
   4   3   0     2264.57     2134.30    128.53 o 
   5   3   0      632.30      819.59    137.96 o 
   6   3   0     6014.52     6121.51    366.35 o 
   7   3   0     2822.13     2530.50    285.73 o 
   8   3   0      484.24      412.21    158.43 o 
   9   3   0      393.70      203.49    149.80 o 
  -6   4   0       45.74       24.36    218.01 o 
  -5   4   0     1376.09     2595.60    451.95 o 
  -4   4   0     5610.73     7401.41    619.59 o 
  -3   4   0     3765.63     3882.10    382.29 o 
  -2   4   0      185.02      285.45     98.04 o 
  -1   4   0     4017.32     4038.67    203.17 o 
   0   4   0     7517.92     6970.86    226.71 o 
   1   4   0     2817.23     3131.43    191.16 o 
   2   4   0      358.93      364.91     53.89 o 
   3   4   0     6810.88     6136.02    247.52 o 
   4   4   0     6584.67     6324.12    329.46 o 
   5   4   0     1516.78     1834.77    267.49 o 
   6   4   0      554.41      445.72    142.34 o 
   7   4   0     1980.71     1537.46    236.72 o 
   8   4   0     2657.77     2365.96    307.76 o 
   9   4   0       31.55      123.98    162.04 o 
  -5   5   0       19.52       35.70    248.62 o 
  -3   5   0     4973.21     5024.89    521.54 o 
  -2   5   0     1917.82     1939.37    201.70 o 
  -1   5   0        1.98      126.80     68.78 o 
   0   5   0     6360.34     6140.99    315.84 o 
   1   5   0     7655.80     7953.28    478.75 o 
   2   5   0     1351.90     1477.40    160.41 o 
   3   5   0      582.00      560.45    115.64 o 
   4   5   0     5981.05     6266.36    450.33 o 
   5   5   0     4057.17     4678.31    299.41 o 
   6   5   0      392.77      489.28    141.69 o 
   7   5   0      554.34      597.27    172.12 o 
   8   5   0     2162.62     1673.20    281.94 o 
   9   5   0      835.39      666.47    217.62 o 
  -4   6   0        2.61      420.70    196.59 o 
  -3   6   0     1789.95     2113.72    395.08 o 
  -2   6   0     4014.96     4143.74    315.90 o 
  -1   6   0     1786.64     1923.32    219.01 o 
   0   6   0      428.08      512.65    118.92 o 
   1   6   0     4758.61     4695.78    314.42 o 
   2   6   0     7053.66     5883.58    325.43 o 
   3   6   0      716.02      941.68    201.32 o 
   4   6   0      355.01      427.39    131.54 o 
   5   6   0     2709.28     2994.04    298.59 o 
   6   6   0     2347.74     2558.91    393.96 o 
   7   6   0       34.46      127.57    114.56 o 
   8   6   0      353.05      379.31    158.66 o 
   9   6   0     1055.28     1299.90    250.63 o 
  10   6   0      373.89      280.67    250.49 o 
  -2   7   0     1383.79     1576.00    239.63 o 
  -1   7   0     2995.21     2928.96    687.17 o 
   0   7   0      378.16      460.76    135.53 o 
   1   7   0      125.98      124.40     98.27 o 
   2   7   0     4069.49     4272.17    625.52 o 
   3   7   0     2817.76     2765.60    268.54 o 
   4   7   0      478.97      655.92    151.82 o 
   5   7   0      283.22      399.44    142.63 o 
   6   7   0     3089.82     3191.79    288.61 o 
   7   7   0     1977.77     1894.53    370.38 o 
   8   7   0      104.01      264.82    219.11 o 
   9   7   0      357.67      647.82    281.40 o 
  -1   8   0     1548.61     1485.11    255.21 o 
   0   8   0     2233.46     2541.15    295.47 o 
   1   8   0      410.59      473.49    142.99 o 
   2   8   0       47.13       98.48    106.00 o 
   3   8   0     2193.28     2177.32    305.70 o 
   4   8   0     2115.38     2463.08    642.69 o 
   5   8   0      522.02      387.51    161.87 o 
   6   8   0      657.89      636.44    177.85 o 
   7   8   0     1643.84     1586.53    359.65 o 
   8   8   0      670.92     1250.71    324.71 o 
   1   9   0      885.06      843.54    213.61 o 
   2   9   0      260.04      148.51    138.13 o 
   3   9   0      230.90      268.36    158.07 o 
   4   9   0     1436.06     1281.36    247.59 o 
   5   9   0     1228.49     1362.00    268.23 o 
   6   9   0       94.77      147.42    153.05 o 
   7   9   0      172.94       74.78    238.92 o 
   4  10   0      102.58      134.32    263.05 o 
   5  10   0      672.84      621.80    226.36 o 
   6  10   0      420.40      806.61    328.74 o 
  -6 -10   1      203.30      -94.51    239.73 o 
  -7  -9   1      537.35      755.84    284.36 o 
  -6  -9   1      858.29     1091.38    287.89 o 
  -5  -9   1      217.96      131.18    207.27 o 
  -4  -9   1       38.55      178.31    204.68 o 
  -3  -9   1     1133.83      975.13    235.53 o 
  -2  -9   1     1034.94      954.44    314.63 o 
  -1  -9   1      149.40      220.98    166.75 o 
  -8  -8   1      377.71      209.56    230.25 o 
  -7  -8   1       92.83      272.70    227.36 o 
  -6  -8   1     1282.14     1311.54    225.72 o 
  -5  -8   1     2050.42     1910.46    269.45 o 
  -4  -8   1      297.69      232.93    142.85 o 
  -3  -8   1      429.99      148.21    125.09 o 
  -2  -8   1     2880.71     3016.86    311.22 o 
  -1  -8   1     1393.56     1530.54    405.97 o 
   0  -8   1       97.84       22.50    123.73 o 
   1  -8   1     1041.51      773.49    182.39 o 
  -9  -7   1      869.55     1083.15    337.76 o 
  -8  -7   1     1668.81     2240.21    434.98 o 
  -7  -7   1      396.60      473.24    230.62 o 
  -6  -7   1      438.48      473.69    221.42 o 
  -5  -7   1     3484.72     3877.31    446.76 o 
  -4  -7   1     2700.71     2826.12    511.67 o 
  -3  -7   1      474.15      619.22    147.75 o 
  -2  -7   1     1202.88     1193.12    251.82 o 
  -1  -7   1     5195.34     5117.65    340.83 o 
   0  -7   1     2445.33     2712.77    458.28 o 
   1  -7   1       18.04      -74.84     74.84 o 
   2  -7   1      829.57     1129.65    206.22 o 
  -9  -6   1      104.04      -51.72    162.16 o 
  -8  -6   1     1495.45     1950.08    413.28 o 
  -7  -6   1     1477.66     1293.29    315.90 o 
  -6  -6   1      658.07      433.76    222.40 o 
  -5  -6   1      481.44      448.59    132.04 o 
  -4  -6   1     5409.48     4941.02    324.63 o 
  -3  -6   1     3962.43     3703.15    357.64 o 
  -2  -6   1      292.49      152.86     91.99 o 
  -1  -6   1     3544.97     3442.99    262.26 o 
   0  -6   1     6818.73     6476.49    350.84 o 
   1  -6   1     1827.63     2214.29    271.84 o 
   2  -6   1       65.68      102.43     91.80 o 
   3  -6   1     1735.99     1794.08    347.87 o 
   4  -6   1     1238.92     1274.40    331.91 o 
  -9  -5   1      423.06      439.03    190.75 o 
  -8  -5   1      209.75      404.73    160.07 o 
  -7  -5   1     1304.32     1281.37    210.03 o 
  -6  -5   1     3096.12     3085.86    446.52 o 
  -5  -5   1      304.26      429.41     79.91 o 
  -4  -5   1     1753.00     1736.10    139.08 o 
  -3  -5   1     9084.58     8883.51    398.18 o 
  -2  -5   1     6579.50     6167.05    306.87 o 
  -1  -5   1      170.49      475.11    101.59 o 
   0  -5   1     3156.92     3072.57    229.80 o 
   1  -5   1     3526.28     3817.57    263.61 o 
   2  -5   1     1529.29     1625.62    257.90 o 
   3  -5   1       50.38        7.58     82.16 o 
  -9  -4   1     1024.46     1245.29    267.96 o 
  -8  -4   1      241.15      318.93    150.69 o 
  -7  -4   1      161.00       21.98     93.68 o 
  -6  -4   1     2846.31     2622.77    267.56 o 
  -5  -4   1     2421.67     2551.15    156.44 o 
  -4  -4   1      542.30      574.96     83.93 o 
  -3  -4   1     3778.37     4225.40    183.48 o 
  -2  -4   1     9943.86     9918.93    299.14 o 
  -1  -4   1     2834.94     2707.21    175.71 o 
   0  -4   1      315.93      487.33     96.50 o 
   1  -4   1     5757.25     5218.71    267.81 o 
   2  -4   1     3741.30     3781.74    329.90 o 
   3  -4   1     4227.10     4493.31    361.79 o 
   4  -4   1        1.78       26.94    142.71 o 
   5  -4   1     2274.50     2694.07    441.03 o 
   6  -4   1     2070.72     1641.82    374.63 o 
  -9  -3   1      836.44      598.10    404.35 o 
  -8  -3   1     1581.33     1419.58    244.06 o 
  -7  -3   1      385.06      307.64    125.62 o 
  -6  -3   1      958.23     1050.56    230.65 o 
  -5  -3   1     7346.57     6720.80    597.69 o 
  -4  -3   1    10106.00     9599.25    423.41 o 
  -3  -3   1      957.99     1104.77    124.13 o 
  -2  -3   1     2610.50     2870.06    122.20 o 
  -1  -3   1     2784.68     2287.99    247.89 o 
   0  -3   1     5757.06     5636.72    244.83 o 
   1  -3   1        5.09       38.23     34.42 o 
   2  -3   1     5201.21     5628.57    225.42 o 
   3  -3   1     7235.33     8451.04    365.43 o 
   4  -3   1     2198.52     1892.75    203.67 o 
   5  -3   1      104.10      112.62    219.56 o 
   6  -3   1     1623.73     1937.17    379.53 o 
  -9  -2   1       86.20       72.49    158.25 o 
  -8  -2   1     2504.84     2791.35    544.42 o 
  -7  -2   1     3410.43     3166.94    309.45 o 
  -6  -2   1      747.82      602.94    172.90 o 
  -5  -2   1     3004.42     3700.62    264.65 o 
  -4  -2   1     9870.54     9494.96    282.22 o 
  -3  -2   1     5942.54     5731.93    217.59 o 
  -2  -2   1      170.88      369.01     73.61 o 
  -1  -2   1     9492.55     9067.45    245.76 o 
   0  -2   1    10331.73     9881.38    337.07 o 
   1  -2   1     3097.67     3213.99    153.26 o 
   2  -2   1       15.04      -12.31     32.01 o 
   3  -2   1     4070.71     4114.52    173.72 o 
   4  -2   1     4779.17     4589.50    268.81 o 
   5  -2   1     1279.02     1346.76    186.06 o 
   6  -2   1       46.50      314.38    188.16 o 
   7  -2   1     1324.54     1252.41    235.20 o 
  -8  -1   1      893.36      843.23    237.91 o 
  -7  -1   1     3864.02     3543.59    325.08 o 
  -6  -1   1     5668.29     5105.09    321.95 o 
  -5  -1   1      728.32      934.17    143.79 o 
  -4  -1   1     3786.37     3347.84    202.01 o 
  -3  -1   1     7144.35     6273.98    271.65 o 
  -2  -1   1     1461.88     1549.07     66.99 o 
  -1  -1   1      613.45      648.74     69.79 o 
   0  -1   1    12943.39    12809.85    383.69 o 
   1  -1   1     5642.05     6985.56    265.93 o 
   2  -1   1     6272.39     6283.11    197.38 o 
   3  -1   1      238.07      331.93     54.83 o 
   4  -1   1     3516.85     3331.35    223.45 o 
   5  -1   1     4014.27     3795.42    276.85 o 
   6  -1   1      857.17      752.68    163.65 o 
   7  -1   1      365.79       39.35    126.29 o 
   8  -1   1     1350.93      955.45    228.70 o 
  -8   0   1      265.79       45.74    138.71 o 
  -7   0   1      777.70      630.67    167.41 o 
  -6   0   1     3824.66     3422.83    453.05 o 
  -5   0   1     3916.19     3628.35    278.96 o 
  -3   0   1     6318.02     6125.55    269.38 o 
  -2   0   1    17159.69    17104.24    558.78 o 
  -1   0   1    10874.40    10472.69    336.60 o 
   0   0   1        3.20      -10.08     10.08 o 
   1   0   1    22135.63    22407.40    528.63 o 
   2   0   1    25712.20    26504.38    640.98 o 
   3   0   1     2671.47     2668.69    121.92 o 
   4   0   1       56.82      986.57    163.77 o 
   5   0   1     4087.27     3794.78    255.26 o 
   6   0   1     4005.25     3547.04    291.55 o 
   7   0   1      516.22      491.18    153.88 o 
   8   0   1      179.55      391.63    178.31 o 
  -8   1   1     1345.81      869.46    247.65 o 
  -7   1   1      424.35      394.33    249.94 o 
  -6   1   1     1246.18     1054.97    328.00 o 
  -5   1   1     3643.02     3340.10    266.28 o 
  -4   1   1     4446.99     3934.20    232.83 o 
  -3   1   1      813.31      769.20     69.38 o 
  -2   1   1    18371.39    19754.13    503.48 o 
  -1   1   1    21486.95    28800.03    696.58 o 
   0   1   1    16305.25    17869.28    432.27 o 
   1   1   1      562.11      597.39     47.15 o 
   2   1   1     7877.74     7443.34    208.25 o 
   3   1   1     9352.34     8151.83    232.60 o 
   4   1   1     6749.14     7065.95    324.05 o 
   5   1   1      999.57     1078.63    259.57 o 
   6   1   1     4751.53     5307.57    339.91 o 
   7   1   1     3012.01     3043.64    299.93 o 
   8   1   1      644.53      236.17    207.78 o 
   9   1   1      311.38       73.72    216.73 o 
  -7   2   1     1386.97      935.23    225.94 o 
  -6   2   1       77.95      142.12    122.06 o 
  -5   2   1      956.54     1103.08    184.20 o 
  -4   2   1     5859.84     5590.23    310.82 o 
  -3   2   1     4450.92     4515.44    184.72 o 
  -2   2   1       31.45       42.94     35.67 o 
  -1   2   1     5230.65     5996.25    337.83 o 
   0   2   1    22998.97    24270.98    596.76 o 
   1   2   1    13217.17    12808.78    335.47 o 
   3   2   1     9597.24     9316.36    280.29 o 
   4   2   1    12312.11    10889.38    566.76 o 
   5   2   1     4471.13     4324.39    270.25 o 
   6   2   1      614.34      905.92    304.67 o 
   7   2   1     2734.11     2659.99    724.92 o 
   8   2   1     1767.75     1657.57    264.89 o 
   9   2   1      151.11        2.55    164.92 o 
  -6   3   1     1434.86      853.40    275.83 o 
  -5   3   1      148.52      134.09    118.46 o 
  -4   3   1     1633.15     1798.32    212.92 o 
  -3   3   1     6694.25     7647.42    340.53 o 
  -2   3   1     4721.41     4931.45    357.46 o 
  -1   3   1      240.05      147.95     46.63 o 
   0   3   1     4164.80     4378.73    155.14 o 
   1   3   1     2512.99     2481.59    102.90 o 
   2   3   1     5783.26     5942.69    292.15 o 
   3   3   1     2509.81     2564.03    270.58 o 
   4   3   1     5642.63     5548.83    215.27 o 
   5   3   1     7192.38     7242.52    374.18 o 
   6   3   1     1401.48     1455.93    200.52 o 
   7   3   1      600.08      528.96    141.82 o 
   8   3   1     2074.97     2230.34    313.05 o 
   9   3   1     1288.66      903.43    229.75 o 
  -6   4   1     2039.10     2101.71    463.00 o 
  -5   4   1     1575.77     1813.52    387.92 o 
  -4   4   1        4.89      -10.45    167.73 o 
  -3   4   1     2966.46     3337.63    247.20 o 
  -2   4   1     4275.17     4061.70    280.31 o 
  -1   4   1     2812.07     3136.64    152.44 o 
   1   4   1     2693.86     2549.92    114.26 o 
   2   4   1     7804.19     6593.42    225.05 o 
   3   4   1     5108.54     4691.23    196.67 o 
   4   4   1      500.72      725.09    185.36 o 
   5   4   1     2748.05     2926.47    197.29 o 
   6   4   1     3764.76     3855.21    482.97 o 
   7   4   1      352.42      267.77    123.48 o 
   8   4   1      388.52      351.52    159.20 o 
   9   4   1     1801.33     1467.38    279.10 o 
  -5   5   1     2428.67     2337.93    473.95 o 
  -4   5   1     1533.67     1817.62    411.55 o 
  -2   5   1     1738.82     1921.21    202.44 o 
  -1   5   1     3290.16     2945.43    231.29 o 
   0   5   1     2709.12     3528.89    411.72 o 
   1   5   1      233.56      258.27     87.62 o 
   2   5   1     5922.71     5854.37    295.17 o 
   3   5   1     5227.91     5496.46    220.40 o 
   4   5   1     1078.51     1331.81    160.91 o 
   5   5   1      448.79      406.69     89.23 o 
   6   5   1     3809.24     3897.05    316.25 o 
   7   5   1     2316.58     2723.87    299.28 o 
   8   5   1      274.01      606.22    177.44 o 
   9   5   1      446.57      189.50    158.73 o 
  10   5   1      801.08      788.58    354.61 o 
  -4   6   1     1645.03     1378.52    349.03 o 
  -3   6   1     1712.83     2075.60    383.88 o 
  -2   6   1       52.63      419.60    126.94 o 
  -1   6   1     3147.16     3394.44    277.94 o 
   0   6   1     4724.42     4729.62    306.17 o 
   1   6   1     3266.29     3072.14    249.22 o 
   2   6   1      327.11      314.56    104.63 o 
   3   6   1     2251.73     2509.18    318.09 o 
   4   6   1     3607.88     3699.37    404.66 o 
   5   6   1      467.13      401.00    123.99 o 
   6   6   1      576.32      951.56    267.67 o 
   7   6   1     1577.98     1888.95    368.39 o 
   8   6   1     1336.37     1659.61    265.19 o 
   9   6   1       37.87      138.51    152.61 o 
  10   6   1      107.21      261.88    260.99 o 
  -3   7   1     1369.89     1114.82    322.20 o 
  -2   7   1      974.45      836.98    251.49 o 
  -1   7   1        1.88       36.94     96.70 o 
   0   7   1     2088.01     2184.32    243.67 o 
   1   7   1     2701.45     2847.13    270.58 o 
   2   7   1     1411.43     1516.52    209.68 o 
   3   7   1      364.41      353.79    128.46 o 
   4   7   1     2480.62     2378.74    255.79 o 
   5   7   1     3160.56     3430.55    300.11 o 
   6   7   1      467.58      420.82    130.66 o 
   7   7   1      255.58      126.16    150.23 o 
   8   7   1     1445.97     1477.23    354.54 o 
   9   7   1      513.23      165.85    254.40 o 
  -1   8   1     1272.01     1474.03    239.35 o 
   0   8   1       92.85      133.07    138.63 o 
   1   8   1     1124.92     1243.26    210.54 o 
   2   8   1     3060.36     3132.10    308.71 o 
   3   8   1      837.58      578.61    161.82 o 
   4   8   1      247.12      196.07    137.76 o 
   5   8   1     2446.82     1897.54    272.95 o 
   6   8   1     2258.66     2082.15    320.99 o 
   7   8   1      116.94      540.61    221.84 o 
   8   8   1      398.70      216.78    204.04 o 
   9   8   1      518.38     1155.54    306.96 o 
   0   9   1      338.76      495.60    249.16 o 
   1   9   1       95.20       86.51    146.09 o 
   2   9   1     1272.32     1027.67    286.67 o 
   3   9   1     2261.24     1881.44    282.59 o 
   4   9   1      290.04      315.96    164.15 o 
   5   9   1      405.40      367.61    172.74 o 
   6   9   1     1306.39     1335.99    246.93 o 
   7   9   1      841.24      968.97    300.29 o 
   8   9   1       59.45     -153.16    153.16 o 
   3  10   1      848.90     1065.99    337.91 o 
   4  10   1     1077.25     1545.04    282.85 o 
   5  10   1      129.78      256.14    193.34 o 
   6  10   1      180.56      257.34    174.90 o 
  -7  -9   2      129.95       96.42    207.41 o 
  -6  -9   2       27.55     -119.18    166.20 o 
  -5  -9   2      929.03      771.61    218.12 o 
  -4  -9   2      956.91     1001.33    225.59 o 
  -3  -9   2      352.87      463.88    284.16 o 
  -2  -9   2      135.35       84.35    147.14 o 
  -1  -9   2      772.50     1008.87    226.38 o 
  -8  -8   2      586.95      387.28    242.11 o 
  -7  -8   2     1101.44     1060.20    304.22 o 
  -6  -8   2      730.16      783.38    194.87 o 
  -5  -8   2      178.16      281.12    177.09 o 
  -4  -8   2     1024.54      740.19    281.32 o 
  -3  -8   2     1337.43     1406.75    229.95 o 
  -2  -8   2       70.69      153.36    116.37 o 
  -1  -8   2      643.55     1095.28    210.66 o 
   0  -8   2     1619.71     1562.67    403.12 o 
   1  -8   2     1266.54     1218.71    228.55 o 
  -8  -7   2      123.91      -38.13    198.21 o 
  -7  -7   2     1487.52     1623.66    380.25 o 
  -6  -7   2     2431.07     1915.84    367.27 o 
  -5  -7   2      322.99      214.10    153.81 o 
  -4  -7   2      511.19      562.55    232.77 o 
  -3  -7   2     2419.03     2599.50    265.57 o 
  -2  -7   2     2726.78     2663.35    266.24 o 
  -1  -7   2      165.18      201.02    152.58 o 
   0  -7   2      743.61      532.34    140.47 o 
   1  -7   2     2340.83     2114.65    256.07 o 
   2  -7   2     1219.15     1018.45    231.23 o 
  -9  -6   2     1314.42     1430.99    291.27 o 
  -8  -6   2      445.76      655.57    279.72 o 
  -7  -6   2      104.16      502.56    241.27 o 
  -6  -6   2     1731.68     2327.82    403.43 o 
  -5  -6   2     2984.30     3093.90    470.37 o 
  -4  -6   2      567.66      725.47    155.19 o 
  -3  -6   2     1390.31     1510.27    192.78 o 
  -2  -6   2     6790.43     6295.43    342.84 o 
  -1  -6   2     5049.29     4569.53    284.76 o 
   0  -6   2      122.28      112.57    105.18 o 
   1  -6   2     1112.80     1039.12    169.27 o 
   2  -6   2     2873.42     2720.04    372.99 o 
   3  -6   2     1729.91     2322.80    410.32 o 
   4  -6   2        0.20      107.82    168.32 o 
  -9  -5   2      576.20      736.07    229.49 o 
  -8  -5   2     2085.79     2530.90    317.71 o 
  -7  -5   2      640.54      627.46    172.45 o 
  -6  -5   2      213.44      205.00    113.04 o 
  -5  -5   2     4866.78     5320.70    301.65 o 
  -4  -5   2     7693.04     8063.11    386.42 o 
  -3  -5   2      404.36      278.07     86.28 o 
  -2  -5   2     1978.33     2187.27    330.56 o 
  -1  -5   2     7578.31     7169.31    339.57 o 
   0  -5   2     7181.51     7162.70    348.13 o 
   1  -5   2        1.52      131.28     73.33 o 
   2  -5   2      663.44      863.55    262.27 o 
   3  -5   2     4220.79     3865.27    292.92 o 
   4  -5   2     1316.09     1730.24    345.33 o 
  -9  -4   2        5.30       14.45    202.73 o 
  -8  -4   2     1317.99     1255.61    235.91 o 
  -7  -4   2     1741.36     1993.73    261.91 o 
  -6  -4   2      398.29      315.05    119.19 o 
  -5  -4   2      537.74      572.30     92.19 o 
  -4  -4   2     7896.44     8381.82    298.36 o 
  -3  -4   2     6642.46     6878.79    249.34 o 
  -2  -4   2      400.72      420.40     53.08 o 
  -1  -4   2     1971.32     2314.71    188.97 o 
   0  -4   2     9468.91     8629.92    533.87 o 
   1  -4   2     4992.01     4464.77    245.47 o 
   2  -4   2      187.12      227.40     87.10 o 
   3  -4   2     3367.45     3817.64    284.69 o 
   4  -4   2     5436.40     5808.34    536.08 o 
   5  -4   2     1943.45     1506.41    335.16 o 
   6  -4   2       50.92      159.42    181.35 o 
  -9  -3   2      276.52      252.83    201.08 o 
  -8  -3   2       79.81       32.50    128.02 o 
  -7  -3   2     1787.61     1766.94    243.42 o 
  -6  -3   2     4570.96     4442.51    818.80 o 
  -5  -3   2      543.44      437.84    125.24 o 
  -4  -3   2     1402.28     1312.63    103.06 o 
  -3  -3   2    10826.03     9919.21    341.20 o 
  -2  -3   2     9920.83     9817.09    343.84 o 
  -1  -3   2      244.73      275.51     74.68 o 
   0  -3   2     1296.56     1390.67    120.55 o 
   1  -3   2    11198.24    11389.11    331.75 o 
   2  -3   2     7140.71     7035.39    567.33 o 
   3  -3   2      126.04       49.51     64.11 o 
   4  -3   2     4237.03     3961.58    455.96 o 
   5  -3   2     5145.05     4662.95    505.71 o 
   6  -3   2      616.35     1111.65    298.95 o 
  -9  -2   2     1293.06     1097.45    253.20 o 
  -8  -2   2      397.29      439.26    169.27 o 
  -7  -2   2      269.42      379.87    140.59 o 
  -6  -2   2     7543.90     6887.95    400.07 o 
  -5  -2   2     5270.23     4974.39    292.99 o 
  -4  -2   2      739.54      757.34    118.77 o 
  -3  -2   2     4132.97     4222.92    157.43 o 
  -2  -2   2     6939.86     6132.97    199.81 o 
  -1  -2   2     9377.06     8373.51    234.44 o 
   0  -2   2       15.89       69.29     23.66 o 
   1  -2   2    10944.43    11427.60    344.22 o 
   2  -2   2    14328.52    17698.76    479.06 o 
   3  -2   2     4279.09     4306.11    181.63 o 
   4  -2   2        4.62      -52.64     52.64 o 
   5  -2   2     2572.79     2012.40    222.71 o 
   6  -2   2     3492.46     2973.14    293.08 o 
   7  -2   2      453.74      527.51    255.50 o 
  -8  -1   2     2635.98     2448.08    325.45 o 
  -7  -1   2      427.97      325.85    140.88 o 
  -6  -1   2     2077.32     2230.50    280.39 o 
  -5  -1   2     7381.58     6599.40    343.87 o 
  -4  -1   2     9579.83     8183.42    359.87 o 
  -3  -1   2      958.06     1018.46    106.92 o 
  -2  -1   2     4423.49     4240.92    149.38 o 
  -1  -1   2     3989.47     3693.69    183.45 o 
   0  -1   2    12947.64    12318.23    307.10 o 
   1  -1   2       96.01      109.89     30.67 o 
   2  -1   2     2138.78     2127.47     99.60 o 
   3  -1   2    10063.40    10020.65    304.03 o 
   4  -1   2     1686.62     1650.43    116.09 o 
   5  -1   2      286.57      386.94    129.70 o 
   6  -1   2     2935.88     2888.02    274.87 o 
   7  -1   2     2821.88     2879.63    313.74 o 
   8  -1   2      424.29       12.12    155.06 o 
  -8   0   2     2291.41     2482.45    620.47 o 
  -7   0   2     3654.39     3379.23    336.10 o 
  -6   0   2      445.98      235.95    121.37 o 
  -5   0   2     1809.98     1845.73    203.41 o 
  -4   0   2     5866.42     5078.48    267.20 o 
  -3   0   2     9358.73     9522.27    269.75 o 
  -2   0   2      161.25       85.87     56.81 o 
  -1   0   2     2301.52     2386.43     80.87 o 
   0   0   2    40844.71    47655.96   1339.34 o 
   1   0   2    12125.07    12388.04    310.13 o 
   2   0   2        5.18       82.13     26.43 o 
   3   0   2     4490.71     4052.38    146.12 o 
   4   0   2    11413.82    10896.02    322.83 o 
   5   0   2      944.93     1052.79    156.03 o 
   6   0   2      125.79      204.86    172.97 o 
   7   0   2     2311.04     2563.11    369.10 o 
   8   0   2     1806.56     1821.08    284.54 o 
  -8   1   2      405.93      253.30    198.74 o 
  -7   1   2     2685.19     2013.85    557.92 o 
  -6   1   2     3480.27     3231.36    298.98 o 
  -5   1   2      333.46      500.67    136.62 o 
  -4   1   2     2506.53     2573.52    335.66 o 
  -3   1   2    11970.69    11757.13    339.67 o 
  -2   1   2    15909.16    18009.38    470.23 o 
  -1   1   2      336.83      440.05     48.96 o 
   0   1   2    10613.63    11270.69    285.15 o 
   1   1   2    26388.24    22833.88   1303.86 o 
   2   1   2     7257.24     6915.88    197.18 o 
   3   1   2     1173.28     1208.21     67.89 o 
   4   1   2     8466.34     7877.12    240.88 o 
   5   1   2    13359.09    12508.02    639.99 o 
   6   1   2     1502.51     2010.23    329.34 o 
   7   1   2      488.74      538.78    267.10 o 
   8   1   2     1590.78     1137.52    229.73 o 
   9   1   2     1143.01     1139.89    245.53 o 
  -7   2   2      259.06      240.25    166.89 o 
  -6   2   2     2644.27     2536.01    461.43 o 
  -5   2   2     2695.96     2411.64    247.59 o 
  -4   2   2        6.83       24.42     73.68 o 
  -3   2   2     3297.84     3427.72    158.12 o 
  -2   2   2    24333.12    29731.15    757.85 o 
  -1   2   2    11029.09    12348.93    346.91 o 
   0   2   2       93.41       58.99     31.31 o 
   1   2   2     8924.76     8691.97    242.58 o 
   2   2   2    81063.34    78096.12   1828.46 o 
   3   2   2     5453.77     5661.98    192.50 o 
   4   2   2      165.86      451.57     86.04 o 
   5   2   2    11177.26    10188.09    458.03 o 
   6   2   2     6835.61     6507.25    371.44 o 
   7   2   2      410.38      408.14    140.27 o 
   8   2   2      300.34      426.35    173.55 o 
   9   2   2     1518.70     1713.20    290.76 o 
  -6   3   2      763.61      943.78    395.03 o 
  -5   3   2     3789.55     4364.86    358.12 o 
  -4   3   2     3220.51     3495.30    279.90 o 
  -3   3   2      336.08      285.09     75.38 o 
  -2   3   2     3312.97     3612.22    166.77 o 
  -1   3   2    17847.88    18881.94    514.98 o 
   0   3   2     5272.08     5533.37    189.76 o 
   1   3   2     1051.90     1243.83    111.15 o 
   2   3   2    19616.32    18675.44    500.91 o 
   3   3   2    21726.83    20944.44    929.80 o 
   4   3   2     1658.66     1662.29    119.22 o 
   5   3   2      887.86      851.81     93.02 o 
   6   3   2     5533.40     5060.58    324.40 o 
   7   3   2     2280.02     2222.64    270.48 o 
   8   3   2      335.32      448.31    363.33 o 
   9   3   2      395.68      460.23    200.66 o 
  -6   4   2       23.49     -179.44    179.44 o 
  -5   4   2      859.78      743.05    277.40 o 
  -4   4   2     4453.49     5275.96    554.62 o 
  -3   4   2     1866.54     2367.90    220.53 o 
  -2   4   2       64.39       77.87     58.45 o 
  -1   4   2     3321.12     3335.29    182.69 o 
   0   4   2    12187.88    12187.46    363.27 o 
   1   4   2     2035.10     2418.76    116.95 o 
   2   4   2       67.60      174.33     46.83 o 
   3   4   2     8696.83     7927.37    279.02 o 
   4   4   2     5656.67     7009.67    495.92 o 
   5   4   2      764.68      667.79     97.81 o 
   6   4   2      501.12      265.25    113.95 o 
   7   4   2     2343.49     1738.94    377.98 o 
   8   4   2     2176.39     1961.56    291.11 o 
   9   4   2      172.43      -91.53    205.39 o 
  -5   5   2       24.55      187.02    249.14 o 
  -4   5   2      861.55      815.86    285.20 o 
  -3   5   2     3003.75     3455.64    458.63 o 
  -2   5   2     1507.53     1779.40    244.93 o 
  -1   5   2       26.91      133.08     80.51 o 
   0   5   2     4281.30     4366.24    258.94 o 
   1   5   2     6853.54     6067.71    304.14 o 
   2   5   2     1417.54     1406.89    101.26 o 
   3   5   2      793.84      817.33     91.72 o 
   4   5   2     4742.12     4733.92    220.90 o 
   5   5   2     2085.45     2070.05    159.50 o 
   6   5   2      408.17      300.64    177.96 o 
   7   5   2      509.80      811.01    180.91 o 
   8   5   2     2961.09     3426.96    352.95 o 
   9   5   2     1394.07     1668.12    281.89 o 
  10   5   2      107.09      250.67    303.09 o 
  -4   6   2       10.28       33.05    157.21 o 
  -3   6   2     1388.25     1604.44    348.57 o 
  -2   6   2     3903.96     4196.80    531.32 o 
  -1   6   2     2952.17     3552.80    285.95 o 
   0   6   2      567.67      817.34    192.03 o 
   1   6   2     4292.44     4175.42    273.69 o 
   2   6   2     5584.42     5258.25    312.46 o 
   3   6   2      560.31      559.85    203.15 o 
   4   6   2      366.06      311.03    112.43 o 
   5   6   2     2361.88     2564.36    233.11 o 
   6   6   2     2299.17     2565.64    189.70 o 
   7   6   2      221.39      324.26    138.00 o 
   8   6   2      396.19      580.91    175.41 o 
   9   6   2     1123.26     1428.79    265.05 o 
  10   6   2      702.92     1023.02    344.59 o 
  -3   7   2        1.26     -144.77    144.77 o 
  -2   7   2     1452.56     1451.99    275.94 o 
  -1   7   2     4017.60     4334.17    345.34 o 
   0   7   2      915.26      983.71    347.91 o 
   1   7   2      131.45       64.70     88.21 o 
   2   7   2     3384.39     3625.61    294.27 o 
   3   7   2     2455.21     2045.32    233.82 o 
   4   7   2      237.08      369.43    122.94 o 
   5   7   2      407.05      657.08    204.27 o 
   6   7   2     2777.50     3614.42    355.44 o 
   7   7   2     1831.76     2392.23    391.79 o 
   8   7   2      207.49      631.46    232.15 o 
   9   7   2      301.17      242.24    197.41 o 
  -1   8   2     1554.44     1427.59    238.21 o 
   0   8   2     2964.87     2880.00    307.20 o 
   1   8   2      473.17      366.80    140.69 o 
   2   8   2      200.50      181.52    129.25 o 
   3   8   2     2052.93     2230.45    272.95 o 
   4   8   2     2282.93     2382.72    281.84 o 
   5   8   2      270.43      392.14    164.12 o 
   6   8   2      369.71      526.08    159.69 o 
   7   8   2     1448.90     1171.22    308.82 o 
   8   8   2      764.05      586.14    247.35 o 
   9   8   2        3.95      236.70    206.96 o 
   0   9   2     1023.66      669.87    479.50 o 
   1   9   2     1022.56      510.93    339.36 o 
   2   9   2       84.04       48.28    132.04 o 
   3   9   2      228.40      331.34    340.06 o 
   4   9   2     1962.81     1554.68    349.63 o 
   5   9   2     1410.73     1082.51    232.05 o 
   6   9   2      111.32      236.82    187.80 o 
   7   9   2      147.18      353.30    210.65 o 
   8   9   2      776.29      516.42    244.26 o 
   3  10   2      132.41        4.05    186.22 o 
   4  10   2       54.16      141.44    177.27 o 
   5  10   2      962.74      884.46    244.71 o 
   6  10   2      583.75      679.98    213.37 o 
   7  10   2      122.27      256.80    228.68 o 
  -6  -9   3      992.03     1263.94    254.09 o 
  -5  -9   3      157.98      259.68    186.51 o 
  -4  -9   3      123.91       -3.84    170.97 o 
  -3  -9   3      924.62      887.55    223.14 o 
  -2  -9   3      979.86      964.80    316.39 o 
  -8  -8   3      342.71      467.11    255.20 o 
  -7  -8   3      134.64      325.47    241.42 o 
  -6  -8   3     1060.52      976.11    295.53 o 
  -5  -8   3     1326.42      882.83    209.14 o 
  -4  -8   3      348.49      531.83    201.61 o 
  -3  -8   3      269.44      194.49    132.71 o 
  -2  -8   3     1172.74     1246.98    280.52 o 
  -1  -8   3     1199.68      974.50    194.50 o 
   0  -8   3       90.02       43.51    116.89 o 
   1  -8   3      690.83     1030.80    373.15 o 
  -8  -7   3     1571.33     1302.67    379.14 o 
  -7  -7   3      299.97      264.47    232.75 o 
  -6  -7   3      295.58      261.09    195.43 o 
  -5  -7   3     1794.95     2048.35    396.40 o 
  -4  -7   3     1434.34     1130.88    241.64 o 
  -3  -7   3      293.93      173.24    184.13 o 
  -2  -7   3      349.74      382.59    129.22 o 
  -1  -7   3     2800.85     2407.28    279.03 o 
   0  -7   3     1996.45     1497.11    307.96 o 
   1  -7   3       72.62      -36.11     96.17 o 
   2  -7   3      614.31      654.05    177.34 o 
  -9  -6   3      101.85      113.79    211.16 o 
  -8  -6   3     1757.12     1923.70    419.97 o 
  -7  -6   3     1487.92     2679.26    462.95 o 
  -6  -6   3      587.08      412.91    208.92 o 
  -5  -6   3      377.41      484.44    142.63 o 
  -4  -6   3     2564.08     2473.87    591.09 o 
  -3  -6   3     4091.33     4093.09    297.20 o 
  -2  -6   3      325.94      148.61     91.91 o 
  -1  -6   3     1731.69     1624.28    195.39 o 
   0  -6   3     7149.78     7073.10    373.04 o 
   1  -6   3     1795.07     2083.65    441.14 o 
   2  -6   3       47.49      200.28    113.09 o 
   3  -6   3     1456.34     1696.13    378.91 o 
  -9  -5   3      413.41       94.19    243.31 o 
  -8  -5   3      232.03      257.90    166.24 o 
  -7  -5   3     2051.38     2433.77    296.44 o 
  -6  -5   3     3335.58     3998.19    330.01 o 
  -5  -5   3      613.59      542.42    104.47 o 
  -4  -5   3     1942.34     2097.99    209.85 o 
  -3  -5   3    11953.62    11530.66    497.60 o 
  -2  -5   3     7637.91     7220.13    347.61 o 
  -1  -5   3      343.46      379.24     95.75 o 
   0  -5   3     2634.02     2925.39    223.30 o 
   1  -5   3     7102.44     6837.11    350.22 o 
   2  -5   3     1807.86     1585.71    195.77 o 
   3  -5   3       25.65      113.73    100.97 o 
   4  -5   3     1733.92     2314.50    407.60 o 
   5  -5   3     1730.80     1631.27    381.88 o 
  -9  -4   3     1122.37      987.01    271.04 o 
  -8  -4   3      393.04      438.92    178.71 o 
  -7  -4   3      346.85      297.81    143.10 o 
  -6  -4   3     3881.76     4970.23    372.72 o 
  -5  -4   3     2576.48     2860.63    257.61 o 
  -4  -4   3      599.60      669.10     97.55 o 
  -3  -4   3     3223.90     3514.56    169.47 o 
  -2  -4   3    15369.39    14185.66    404.49 o 
  -1  -4   3     3932.32     3662.79    205.98 o 
   0  -4   3      252.58      395.21    169.45 o 
   1  -4   3     7061.28     7025.60    327.83 o 
   2  -4   3     6457.25     5908.95    371.04 o 
   3  -4   3     2589.86     2620.31    290.20 o 
   4  -4   3        1.91      -86.04     86.04 o 
   5  -4   3     2116.55     2801.74    445.50 o 
   6  -4   3     1138.31     1582.70    371.07 o 
  -9  -3   3      745.66      448.61    221.96 o 
  -8  -3   3      806.89     1055.37    243.89 o 
  -7  -3   3      312.20      267.73    140.79 o 
  -6  -3   3      900.98      933.01    182.91 o 
  -5  -3   3     4254.82     4004.68    350.18 o 
  -4  -3   3     7474.77     6869.63    248.21 o 
  -3  -3   3      607.76      710.33     78.07 o 
  -2  -3   3     2853.13     3478.35    165.22 o 
  -1  -3   3     8292.63     7385.04    223.54 o 
   0  -3   3     5771.48     5119.93    234.79 o 
   1  -3   3       31.13       75.56     35.80 o 
   2  -3   3     5810.37     6381.26    234.05 o 
   3  -3   3     6532.95     8074.00    520.43 o 
   4  -3   3     1681.55     1951.21    328.91 o 
   5  -3   3      105.00       88.32    138.74 o 
   6  -3   3     1830.97      901.59    302.45 o 
  -9  -2   3       37.48      -79.42    121.22 o 
  -8  -2   3     1469.71     1411.60    255.98 o 
  -7  -2   3     1590.38     1828.79    254.13 o 
  -6  -2   3      578.45      503.55    141.82 o 
  -5  -2   3     1325.42     1211.93    175.66 o 
  -4  -2   3     5903.72     5541.46    196.98 o 
  -3  -2   3     2671.79     2887.84    131.52 o 
  -2  -2   3      135.72      342.79    138.83 o 
  -1  -2   3     8625.73     8007.99    233.02 o 
   0  -2   3    12163.98    11266.20    305.50 o 
   1  -2   3     5596.12     5084.88    181.35 o 
   2  -2   3       21.68       45.22     37.41 o 
   3  -2   3     7576.11     7764.83    272.37 o 
   4  -2   3     2868.67     3326.91    248.47 o 
   5  -2   3     2230.38     2210.82    234.68 o 
   6  -2   3       84.51      185.36    114.91 o 
   7  -2   3     1750.22     1644.12    264.83 o 
  -8  -1   3      585.07      806.99    219.49 o 
  -7  -1   3     2662.99     2408.91    293.77 o 
  -6  -1   3     4340.56     3796.63    475.85 o 
  -5  -1   3      350.55      346.17    108.41 o 
  -4  -1   3     1556.03     1636.42    160.33 o 
  -3  -1   3     8205.75     7525.68    229.29 o 
  -2  -1   3    11412.64    11418.25    312.75 o 
  -1  -1   3      158.26      171.60     40.31 o 
   0  -1   3    11903.72    11617.96    299.79 o 
   1  -1   3     5948.75     6854.27    206.59 o 
   2  -1   3     5683.92     5423.05    183.21 o 
   3  -1   3      100.34      169.90     49.47 o 
   4  -1   3     3726.41     3910.08    190.51 o 
   5  -1   3     4516.39     4131.58    296.86 o 
   6  -1   3     1368.18     1431.84    213.37 o 
   7  -1   3      302.33      326.42    152.54 o 
   8  -1   3     1639.85     1358.71    257.99 o 
  -8   0   3      262.54      232.45    160.23 o 
  -7   0   3      518.66      421.87    152.32 o 
  -6   0   3     4371.83     4175.34    330.28 o 
  -5   0   3     4633.69     4361.59    280.18 o 
  -4   0   3      499.19      783.97    115.17 o 
  -3   0   3     6608.70     6791.90    218.80 o 
  -2   0   3    15860.10    16332.72    421.83 o 
  -1   0   3    13868.89    13588.47    342.93 o 
   0   0   3        0.23       -1.34     22.75 o 
   1   0   3    10477.97    10612.70    274.81 o 
   2   0   3    10139.26    10267.96    288.32 o 
   3   0   3      892.22      920.91     72.90 o 
   4   0   3      105.86     1161.04    170.91 o 
   5   0   3     3767.50     3240.02    246.44 o 
   6   0   3     4271.89     3770.98    300.97 o 
   7   0   3      574.89      678.47    165.29 o 
   8   0   3      105.11     -100.48    116.18 o 
  -8   1   3     1374.29     1159.29    387.95 o 
  -7   1   3      381.67      359.77    157.60 o 
  -6   1   3     1656.65     1760.45    234.56 o 
  -5   1   3     5062.51     4716.97    604.19 o 
  -4   1   3     6789.48     6783.27    454.02 o 
  -3   1   3      395.18      573.46     67.40 o 
  -2   1   3    12113.92    12623.03    356.06 o 
  -1   1   3    13279.73    15742.92    563.61 o 
   0   1   3     2084.64     1993.12     92.73 o 
   1   1   3      284.20      343.01     80.10 o 
   2   1   3     5549.50     5151.25    169.95 o 
   3   1   3     2616.09     2171.45    131.98 o 
   4   1   3     2415.88     2390.69    113.77 o 
   5   1   3      436.31      454.86    190.26 o 
   6   1   3     3687.53     3627.06    294.10 o 
   7   1   3     2947.43     2918.01    302.33 o 
   8   1   3      401.28      605.27    165.67 o 
   9   1   3      282.96      376.69    182.37 o 
  -7   2   3     1316.57     1215.96    329.56 o 
  -6   2   3      118.53      266.82    146.21 o 
  -5   2   3     1534.68     1581.99    214.64 o 
  -4   2   3     5840.17     5586.65    321.65 o 
  -3   2   3     5007.29     5107.19    202.62 o 
  -2   2   3      136.21      120.09     44.08 o 
  -1   2   3     6399.85     7238.67    428.83 o 
   0   2   3    14883.86    15005.70    481.87 o 
   1   2   3     1039.71     1041.43     60.90 o 
   2   2   3      677.22     1090.82    101.09 o 
   3   2   3    15332.78    14712.47    401.44 o 
   4   2   3    14968.65    13768.99    451.22 o 
   5   2   3     3375.65     3423.83    582.86 o 
   6   2   3      260.41      376.56    208.35 o 
   7   2   3     2618.67     2085.71    319.41 o 
   8   2   3     1427.93     1358.15    254.33 o 
   9   2   3       91.53       79.44    159.02 o 
  -6   3   3     1594.44     1407.91    249.77 o 
  -5   3   3      233.24      343.29    136.92 o 
  -4   3   3     2281.71     2087.95    337.97 o 
  -3   3   3     5688.49     6094.29    361.67 o 
  -2   3   3     4091.33     4294.19    187.40 o 
  -1   3   3      556.59      666.53     78.52 o 
   0   3   3    10459.48    10849.74    320.42 o 
   1   3   3     8981.10     8378.95    252.45 o 
   2   3   3     9783.61    10519.75    313.22 o 
   3   3   3     1758.80     2058.39    126.50 o 
   4   3   3     9365.61     8025.27    612.29 o 
   5   3   3     7543.12     7185.78    305.48 o 
   6   3   3     2140.72     1969.40    298.91 o 
   7   3   3      652.29      777.68    210.95 o 
   8   3   3     1941.72     2202.39    304.85 o 
   9   3   3     1107.42     1160.97    247.45 o 
  -6   4   3     1412.08     1099.07    366.38 o 
  -5   4   3     1605.14     2277.00    422.31 o 
  -4   4   3       26.36       31.21    150.96 o 
  -3   4   3     1871.49     2279.15    303.08 o 
  -2   4   3     5251.27     5328.08    230.75 o 
  -1   4   3     1982.73     2389.50    402.55 o 
   0   4   3      203.31      277.23     65.18 o 
   1   4   3     6820.61     7103.44    238.34 o 
   2   4   3    13076.09    11950.65    366.25 o 
   3   4   3     8327.44     8053.01    284.09 o 
   4   4   3       17.80      141.04     63.84 o 
   5   4   3     3668.27     3818.35    195.61 o 
   6   4   3     3628.88     2933.77    271.83 o 
   7   4   3      815.19      977.14    194.60 o 
   8   4   3      544.11      617.16    188.92 o 
   9   4   3     1578.44     1491.44    290.37 o 
  10   4   3      972.77     1022.96    394.90 o 
  -5   5   3     1689.31     1307.33    374.37 o 
  -4   5   3     1339.63     1925.08    410.35 o 
  -3   5   3       12.63      -10.67    160.52 o 
  -2   5   3     1176.72     1359.04    175.71 o 
  -1   5   3     3494.61     3495.42    492.89 o 
   0   5   3     2849.18     3170.91    233.28 o 
   1   5   3       11.51      180.69     47.85 o 
   2   5   3     5055.51     4582.08    240.04 o 
   3   5   3     4308.96     3774.75    211.97 o 
   4   5   3     2018.95     2292.46    159.34 o 
   5   5   3     1064.57      971.86    117.64 o 
   6   5   3     2767.13     3033.64    288.07 o 
   7   5   3     2588.86     2513.90    278.11 o 
   8   5   3      382.28      721.98    191.89 o 
   9   5   3      536.95      848.96    231.57 o 
  10   5   3      915.45      832.07    244.38 o 
  -4   6   3     1553.82     1561.24    372.88 o 
  -3   6   3      968.61     1123.92    292.72 o 
  -2   6   3       29.24      222.71    153.24 o 
  -1   6   3     3029.67     3494.30    282.15 o 
   0   6   3     4649.91     4244.95    286.58 o 
   1   6   3     2335.10     2269.56    218.00 o 
   2   6   3      345.22      288.11     98.56 o 
   3   6   3     1600.76     1857.18    220.96 o 
   4   6   3     2185.79     1973.01    275.05 o 
   5   6   3      731.32      910.50    118.40 o 
   6   6   3      778.31      906.63    156.04 o 
   7   6   3     1635.40     1526.57    218.15 o 
   8   6   3     1880.70     1818.71    259.44 o 
   9   6   3       32.02      560.66    194.95 o 
  10   6   3      123.45       70.62    168.21 o 
  -3   7   3     1847.32     1976.47    401.48 o 
  -2   7   3      846.52      358.38    222.33 o 
  -1   7   3       24.64      258.85    114.11 o 
   0   7   3     2153.67     2402.38    293.99 o 
   1   7   3     1748.18     1690.35    217.54 o 
   2   7   3     1013.91     1184.99    205.24 o 
   3   7   3      317.60      172.47    102.51 o 
   4   7   3     2167.50     2394.07    348.97 o 
   5   7   3     2481.29     2246.37    305.39 o 
   6   7   3      311.50      300.33    176.11 o 
   7   7   3      312.46      287.81    193.29 o 
   8   7   3     1560.70     1640.55    335.71 o 
   9   7   3      668.92      615.12    271.71 o 
  -1   8   3     1212.15     1465.93    248.56 o 
   0   8   3       86.86        6.68    105.07 o 
   1   8   3     1299.89     1185.46    211.32 o 
   2   8   3     2217.04     2338.39    270.72 o 
   3   8   3      784.35      809.73    331.44 o 
   4   8   3      256.30      144.53    111.48 o 
   5   8   3     1786.05     1633.00    346.35 o 
   6   8   3     1857.68     2194.06    261.05 o 
   7   8   3       81.25      197.18    188.79 o 
   8   8   3      289.84      415.36    211.32 o 
   9   8   3      530.82      527.79    272.29 o 
   0   9   3      343.87       37.30    130.30 o 
   1   9   3       35.11      -34.54    127.93 o 
   2   9   3     1158.61      988.46    214.76 o 
   3   9   3     1403.76     1449.80    251.27 o 
   4   9   3      461.88      682.29    195.30 o 
   5   9   3      386.85      297.52    249.35 o 
   6   9   3     1145.37     1026.12    511.11 o 
   7   9   3      779.75     1414.48    342.03 o 
   8   9   3       50.58     -120.34    210.20 o 
   3  10   3      790.25      576.57    274.00 o 
   4  10   3     1249.93     1634.97    305.63 o 
   5  10   3      209.78      250.18    432.46 o 
   6  10   3      160.18      256.05    189.40 o 
   7  10   3      635.94      689.02    286.28 o 
  -6  -9   4       51.41     -112.90    161.78 o 
  -5  -9   4      850.22      809.58    234.55 o 
  -4  -9   4     1062.28     1373.46    268.83 o 
  -3  -9   4      214.28      232.00    186.96 o 
  -2  -9   4      143.27       63.73    138.62 o 
  -7  -8   4      980.14     1618.05    391.96 o 
  -6  -8   4      491.66      540.31    234.23 o 
  -5  -8   4       94.12      244.07    196.15 o 
  -4  -8   4     1011.53      661.02    246.71 o 
  -3  -8   4     1699.43     1659.26    262.35 o 
  -2  -8   4      183.29      198.71    149.82 o 
  -1  -8   4      586.04      538.56    163.00 o 
   0  -8   4     1462.53     1502.11    245.59 o 
   1  -8   4     1158.38     1512.32    349.57 o 
  -8  -7   4       81.24      139.99    254.52 o 
  -7  -7   4     1119.37     1503.51    389.85 o 
  -6  -7   4     2138.88     1955.00    392.05 o 
  -5  -7   4      211.98      260.82    159.01 o 
  -4  -7   4      197.47      135.05    253.42 o 
  -3  -7   4     2193.50     2669.45    283.35 o 
  -2  -7   4     1777.82     2023.70    248.10 o 
  -1  -7   4      373.82      293.97    120.20 o 
   0  -7   4      507.80      511.02    145.67 o 
   1  -7   4     1545.13     1254.59    218.70 o 
   2  -7   4      921.77     1007.62    210.86 o 
  -8  -6   4      449.83      913.50    368.35 o 
  -7  -6   4      194.31      378.48    248.71 o 
  -6  -6   4     1207.38     1106.67    320.66 o 
  -5  -6   4     1900.69     2618.34    540.82 o 
  -4  -6   4      678.64      566.27    180.00 o 
  -3  -6   4      687.82      825.76    201.65 o 
  -2  -6   4     3041.16     2890.92    257.53 o 
  -1  -6   4     2763.86     2471.73    290.81 o 
   0  -6   4       72.42      128.93     97.18 o 
   1  -6   4     1136.52     1248.52    189.23 o 
   2  -6   4     1965.33     2474.07    261.99 o 
   3  -6   4     1309.29     1021.83    304.16 o 
  -9  -5   4      639.49     1028.33    262.25 o 
  -8  -5   4     1650.23     2500.23    344.72 o 
  -7  -5   4      475.28      420.12    159.71 o 
  -6  -5   4      312.19      486.88    170.04 o 
  -5  -5   4     3822.47     4356.46    285.29 o 
  -4  -5   4     5999.34     6384.59    490.69 o 
  -3  -5   4      715.68      605.94    129.48 o 
  -2  -5   4     2230.29     2158.32    204.19 o 
  -1  -5   4     4882.84     4478.68    260.94 o 
   0  -5   4     3814.54     3468.26    248.71 o 
   1  -5   4        3.88      106.94     74.73 o 
   2  -5   4      963.36     1138.31    176.06 o 
   3  -5   4     3650.47     3712.41    552.27 o 
   4  -5   4     1329.77     1834.05    372.79 o 
  -9  -4   4       68.14       99.44    193.77 o 
  -8  -4   4      995.83     1395.28    263.00 o 
  -7  -4   4     2618.73     2526.77    408.89 o 
  -6  -4   4      584.61      703.52    257.44 o 
  -5  -4   4      994.54     1385.40    200.65 o 
  -4  -4   4     6573.22     7273.04    277.53 o 
  -3  -4   4     6647.39     6506.84    245.37 o 
  -2  -4   4      406.41      546.68     65.09 o 
  -1  -4   4     2538.56     2446.89    182.25 o 
   0  -4   4     9988.57     9195.28    425.07 o 
   1  -4   4     5381.35     5087.62    268.83 o 
   2  -4   4       69.11      101.60     79.57 o 
   3  -4   4     2624.72     2512.01    228.89 o 
   5  -4   4     1863.83     2762.25    447.75 o 
   6  -4   4       22.50      -65.28    145.95 o 
  -9  -3   4      258.12       -1.76    387.90 o 
  -8  -3   4      161.87       38.77    139.03 o 
  -7  -3   4     1349.44     1458.14    252.51 o 
  -6  -3   4     5024.44     4897.92    347.40 o 
  -5  -3   4      696.24      509.47    127.74 o 
  -4  -3   4      613.32      596.21     82.10 o 
  -3  -3   4    10837.36    10700.44    337.33 o 
  -2  -3   4    13100.42    12950.06    375.48 o 
  -1  -3   4      186.49      196.03     50.42 o 
   0  -3   4     2468.39     2328.39    111.45 o 
   1  -3   4    12684.45    13247.73    383.96 o 
   2  -3   4     9741.15    10242.98    329.20 o 
   3  -3   4       74.97      250.50     73.32 o 
   4  -3   4     1718.31     1772.70    305.86 o 
   5  -3   4     4062.61     4398.75    500.72 o 
   6  -3   4      632.15      930.26    294.02 o 
  -8  -2   4      290.20      369.99    154.15 o 
  -7  -2   4       15.90       58.84    126.32 o 
  -6  -2   4     4609.36     5239.40    355.04 o 
  -5  -2   4     3805.68     3526.17    273.96 o 
  -4  -2   4      607.60      817.30    101.52 o 
  -3  -2   4     1378.11     1553.13    103.71 o 
  -2  -2   4    10386.30     9492.95    291.11 o 
  -1  -2   4     6022.52     5974.68    192.57 o 
   0  -2   4      179.00      268.06     41.51 o 
   1  -2   4     8803.23     8411.11    259.25 o 
   2  -2   4    13779.75    16090.53    454.71 o 
   3  -2   4     6203.08     6305.22    241.08 o 
   4  -2   4        6.98       75.82     56.09 o 
   5  -2   4     2270.11     2191.47    239.65 o 
   6  -2   4     3389.65     3824.12    330.30 o 
   7  -2   4      834.38     1023.00    295.73 o 
  -8  -1   4     1792.76     1364.47    260.51 o 
  -7  -1   4      293.11      170.99    133.25 o 
  -6  -1   4      538.13      453.84    135.31 o 
  -5  -1   4     4511.78     4134.63    303.06 o 
  -4  -1   4     5299.29     4915.34    268.65 o 
  -3  -1   4      229.60      341.29     73.64 o 
  -2  -1   4     2205.15     2106.13    116.14 o 
  -1  -1   4    15355.63    14373.74    546.52 o 
   0  -1   4    15226.17    14878.71    381.88 o 
   1  -1   4       63.06       80.59     30.39 o 
   2  -1   4     1806.69     2091.64    229.53 o 
   3  -1   4     9611.40     9231.77    294.73 o 
   4  -1   4     2760.79     2739.26    188.88 o 
   5  -1   4      244.00      518.26    121.69 o 
   6  -1   4     4146.30     3992.15    323.46 o 
   7  -1   4     4214.08     3800.36    351.34 o 
   8  -1   4      455.26      200.99    163.36 o 
  -8   0   4     1786.89     1499.90    266.87 o 
  -7   0   4     2215.66     1846.87    259.46 o 
  -6   0   4      491.05      493.74    145.39 o 
  -5   0   4      777.54      782.10    156.78 o 
  -4   0   4     8079.37     7771.62    359.63 o 
  -3   0   4     5919.80     5798.17    202.50 o 
  -2   0   4        5.82       28.41     24.36 o 
  -1   0   4    13690.43    13878.62    357.97 o 
   0   0   4    17447.86    19415.51    882.71 o 
   1   0   4    13495.77    13288.58    341.96 o 
   2   0   4        2.31       78.80     90.86 o 
   3   0   4     6401.17     6322.30    210.97 o 
   4   0   4     8869.67     8109.59    269.13 o 
   5   0   4     1555.09     1501.23    194.81 o 
   6   0   4      251.35      308.36    275.66 o 
   7   0   4     2737.28     2740.41    308.82 o 
   8   0   4     2256.47     2037.98    303.91 o 
  -7   1   4     2460.07     2075.33    284.03 o 
  -6   1   4     3762.29     3651.58    314.84 o 
  -5   1   4      228.38      200.29     99.06 o 
  -4   1   4     3674.65     3769.08    247.19 o 
  -3   1   4    12893.62    12854.45    379.12 o 
  -2   1   4    14817.87    14980.54    417.36 o 
  -1   1   4      857.81     1051.84     70.42 o 
   0   1   4     8221.60     7926.37    397.97 o 
   1   1   4     1908.15     1759.80     94.50 o 
   2   1   4     3606.03     3374.72    120.27 o 
   3   1   4      872.25      931.61    111.42 o 
   4   1   4     3542.30     3391.16    412.77 o 
   5   1   4     8981.00     7815.65    383.22 o 
   6   1   4     1168.09     1083.76    170.59 o 
   7   1   4      265.48       76.61    114.27 o 
   8   1   4     1481.33     1984.38    571.18 o 
   9   1   4     1070.60     1341.09    268.03 o 
  -7   2   4      277.60      233.19    181.11 o 
  -6   2   4     2847.67     2772.39    301.74 o 
  -5   2   4     3930.87     3869.67    310.54 o 
  -4   2   4       85.14       51.50    167.11 o 
  -3   2   4     4847.04     5037.66    244.79 o 
  -2   2   4    11247.45    12274.86    371.51 o 
  -1   2   4     9503.12     9822.97    299.07 o 
   0   2   4       74.88      131.87     37.74 o 
   1   2   4      579.50      721.65    107.55 o 
   2   2   4    24468.70    21997.59   1006.31 o 
   3   2   4     5248.03     5448.77    299.60 o 
   4   2   4       18.80       68.44     36.93 o 
   5   2   4     6404.83     6324.04    228.96 o 
   6   2   4     6329.40     6689.13    604.02 o 
   7   2   4      235.76      311.68    130.57 o 
   8   2   4      164.08      131.23    145.02 o 
   9   2   4     1246.20      850.23    335.19 o 
  -6   3   4      802.41      992.66    214.90 o 
  -5   3   4     4111.45     3618.89    317.68 o 
  -4   3   4     4740.02     4608.98    314.17 o 
  -3   3   4      240.87      239.12     77.84 o 
  -2   3   4     2563.23     3153.66    168.63 o 
  -1   3   4     8385.76     8350.13    282.10 o 
   0   3   4     8831.66     8999.73    280.47 o 
   1   3   4      293.14      373.15     50.25 o 
   2   3   4    11978.02    11750.27    339.34 o 
   3   3   4    26773.98    25505.24    668.46 o 
   4   3   4     3436.71     3266.08    153.33 o 
   5   3   4     1061.55      887.78    300.43 o 
   6   3   4     4330.01     4154.56    436.91 o 
   7   3   4     3614.62     4043.33    341.68 o 
   8   3   4      303.11       49.36    128.67 o 
   9   3   4      422.28      548.14    186.12 o 
  -5   4   4      731.05      864.26    289.09 o 
  -4   4   4     4201.21     4825.85    356.47 o 
  -3   4   4     2063.76     2603.90    241.45 o 
  -2   4   4       39.50      125.88     67.20 o 
  -1   4   4     3149.13     3429.90    172.46 o 
   0   4   4    17782.55    17904.41    508.24 o 
   1   4   4     4189.79     4461.43    177.03 o 
   2   4   4      109.24       98.18     74.32 o 
   3   4   4    10291.36     9534.91    320.63 o 
   4   4   4    19321.85    17846.96    518.34 o 
   5   4   4     1577.56     1392.20    146.05 o 
   6   4   4      355.62      314.64    114.51 o 
   7   4   4     3815.11     3716.52    919.02 o 
   8   4   4     2498.82     2255.23    302.46 o 
   9   4   4      126.03      230.80    177.16 o 
  10   4   4      238.98      301.19    269.98 o 
  -5   5   4       34.12      169.87    257.09 o 
  -4   5   4      875.36      892.64    310.46 o 
  -3   5   4     2925.55     3311.98    443.51 o 
  -2   5   4     1248.95     1583.29    258.09 o 
  -1   5   4       29.38       44.73     66.27 o 
   0   5   4     3888.18     3695.50    238.11 o 
   1   5   4    11853.46    11366.15    371.30 o 
   2   5   4     3634.08     3648.59    170.84 o 
   3   5   4      708.70      759.68     97.38 o 
   4   5   4     6912.24     6390.23    312.04 o 
   5   5   4     6203.60     6371.58    322.26 o 
   6   5   4      234.11      127.27    209.63 o 
   7   5   4      577.74      520.81    149.50 o 
   8   5   4     2914.64     3071.72    903.52 o 
   9   5   4     1087.19      802.21    227.78 o 
  10   5   4       77.26      148.07    179.30 o 
  -4   6   4        4.88      -64.40    165.38 o 
  -3   6   4      931.80      816.83    245.97 o 
  -2   6   4     3073.23     2574.29    257.91 o 
  -1   6   4     1744.45     1803.69    216.26 o 
   0   6   4      222.57      280.10    138.38 o 
   1   6   4     3882.49     4221.23    275.51 o 
   2   6   4     6645.10     6222.93    332.11 o 
   3   6   4      457.15      392.33    117.12 o 
   4   6   4      253.55      248.11     89.37 o 
   5   6   4     3031.90     3379.22    258.42 o 
   6   6   4     1922.73     2155.35    174.58 o 
   7   6   4      168.63      125.02    120.42 o 
   8   6   4      366.63      529.72    168.57 o 
   9   6   4      995.71     1083.10    234.29 o 
  10   6   4      583.52      729.39    276.52 o 
  -3   7   4        0.04      222.64    177.01 o 
  -2   7   4     1080.90     1148.98    290.52 o 
  -1   7   4     2752.48     3067.88    298.86 o 
   0   7   4      794.99     1010.62    348.00 o 
   1   7   4       47.96      -57.43     81.10 o 
   2   7   4     2192.50     1909.40    221.74 o 
   3   7   4     2048.73     1876.02    220.01 o 
   4   7   4      256.56      435.78    245.81 o 
   5   7   4      489.92      527.48    139.68 o 
   6   7   4     2550.93     2591.85    247.59 o 
   7   7   4     1076.32     1315.42    300.40 o 
   8   7   4      166.37      128.14    166.05 o 
   9   7   4      238.32      118.36    158.75 o 
  10   7   4      718.80      703.55    213.37 o 
  -1   8   4     1274.25     1214.68    338.06 o 
   0   8   4     2482.33     2118.72    273.29 o 
   1   8   4     1101.51     1562.47    231.67 o 
   2   8   4      310.37      150.06    120.35 o 
   3   8   4     2004.63     2096.00    259.42 o 
   4   8   4     2266.94     2138.32    263.38 o 
   5   8   4      140.32      122.68    126.12 o 
   6   8   4      362.95      475.97    153.89 o 
   7   8   4     1104.36      941.97    268.22 o 
   8   8   4      647.97      436.68    215.40 o 
   9   8   4        4.33        3.83    183.71 o 
   0   9   4     1024.58      576.35    179.31 o 
   1   9   4     1542.81     1486.29    256.18 o 
   2   9   4      211.79      321.94    154.83 o 
   3   9   4      316.85      118.49    153.66 o 
   4   9   4     1795.11     2114.98    284.65 o 
   5   9   4     1147.36     1138.93    226.49 o 
   6   9   4       30.59      -19.34    128.30 o 
   7   9   4      156.94      359.85    242.16 o 
   8   9   4      662.14      771.70    282.75 o 
   9   9   4      327.17      427.07    221.34 o 
   2  10   4     1384.79     1504.01    351.80 o 
   3  10   4       90.18      360.58    257.39 o 
   4  10   4      104.39      261.34    175.03 o 
   5  10   4      861.59      625.76    221.89 o 
   6  10   4      469.76      547.36    189.86 o 
   7  10   4       65.63      182.53    217.49 o 
  -5  -9   5      177.04      299.20    301.33 o 
  -4  -9   5      125.06       55.85    190.96 o 
  -3  -9   5     1195.68     1610.74    320.64 o 
  -7  -8   5       11.38       12.29    238.76 o 
  -6  -8   5     1147.89     1459.62    393.23 o 
  -5  -8   5     1118.06     1226.40    258.62 o 
  -4  -8   5      362.54      670.28    223.58 o 
  -3  -8   5      489.95      262.21    174.05 o 
  -2  -8   5     1891.17     2047.89    290.85 o 
  -1  -8   5     1526.17     1653.46    258.04 o 
   0  -8   5       70.82       -8.91    130.08 o 
  -8  -7   5     1119.13     2205.03    488.79 o 
  -7  -7   5      301.62      301.94    283.53 o 
  -6  -7   5      187.75      272.12    262.92 o 
  -5  -7   5     2335.34     2588.37    359.52 o 
  -4  -7   5     1656.44     1604.36    249.38 o 
  -3  -7   5      184.30      197.59    209.63 o 
  -2  -7   5      744.28     1062.63    262.08 o 
  -1  -7   5     2407.40     2528.53    275.84 o 
   0  -7   5     1749.78     1775.08    244.72 o 
   1  -7   5      151.74      147.84    277.26 o 
   2  -7   5      467.04      412.02    161.62 o 
  -8  -6   5     1361.80     1559.04    444.72 o 
  -7  -6   5     1434.84     1423.63    388.93 o 
  -6  -6   5      540.64      619.24    265.82 o 
  -5  -6   5      726.11      639.24    226.19 o 
  -4  -6   5     1775.59     1763.65    234.26 o 
  -3  -6   5     2826.70     3177.14    283.45 o 
  -2  -6   5      357.72      485.94    257.41 o 
  -1  -6   5      838.85      721.16    149.02 o 
   0  -6   5     2504.75     2174.35    233.22 o 
   1  -6   5     1401.12     1286.84    199.29 o 
   2  -6   5       32.38       87.90    100.75 o 
   3  -6   5     1010.00     1626.46    367.60 o 
  -9  -5   5      308.46      290.23    292.95 o 
  -8  -5   5      117.50      167.93    195.64 o 
  -7  -5   5     1897.28     2132.03    297.80 o 
  -6  -5   5     2874.65     2888.14    296.24 o 
  -5  -5   5      435.19      600.76    138.22 o 
  -4  -5   5     1170.44     1205.27    186.06 o 
  -3  -5   5     5769.94     5539.67    327.81 o 
  -2  -5   5     3727.75     3635.06    262.42 o 
  -1  -5   5      350.60      369.29    115.00 o 
   0  -5   5      736.18      792.33    137.23 o 
   1  -5   5     3357.64     3618.21    272.45 o 
   2  -5   5     1544.00     1629.44    226.08 o 
   3  -5   5        0.25      -70.61     87.49 o 
   4  -5   5     1372.53     1058.88    301.37 o 
  -9  -4   5     1238.40      567.14    286.11 o 
  -8  -4   5      416.24      443.58    203.13 o 
  -7  -4   5      402.11      458.49    179.03 o 
  -6  -4   5     4484.26     4937.96    365.28 o 
  -5  -4   5     3595.55     4336.41    313.82 o 
  -4  -4   5      577.74      532.89     87.84 o 
  -3  -4   5     1805.97     1958.22    138.71 o 
  -2  -4   5     5796.40     5079.33    263.73 o 
  -1  -4   5     3775.30     3553.25    210.02 o 
   0  -4   5      160.67      220.24     98.08 o 
   1  -4   5     3574.55     3603.00    233.49 o 
   2  -4   5     9735.60     9640.92    427.34 o 
   3  -4   5     2351.29     2305.61    223.46 o 
   4  -4   5        1.56        8.39    120.12 o 
  -9  -3   5      997.29     1549.57    417.06 o 
  -8  -3   5     1400.56     1367.72    270.89 o 
  -7  -3   5      385.31      293.93    195.40 o 
  -6  -3   5     1298.34     1200.65    207.02 o 
  -5  -3   5     6441.59     6744.61    706.62 o 
  -4  -3   5     7292.45     7045.15    273.59 o 
  -3  -3   5     1162.01     1303.97    108.86 o 
  -2  -3   5     3019.39     3308.41    154.75 o 
  -1  -3   5    17408.18    17112.15    467.80 o 
   0  -3   5     9369.07     8577.90    369.25 o 
   1  -3   5        1.17      291.62     96.61 o 
   2  -3   5     5618.73     5965.54    229.30 o 
   3  -3   5    10921.92    12698.10    508.15 o 
   4  -3   5     1381.69     1027.61    258.69 o 
   5  -3   5       80.63      -44.23    139.26 o 
   6  -3   5     1635.68     2563.22    432.03 o 
  -8  -2   5     2021.04     2435.57    334.34 o 
  -7  -2   5     2000.25     2596.11    308.26 o 
  -6  -2   5      781.19      651.43    154.89 o 
  -5  -2   5     1245.17     1395.76    210.54 o 
  -4  -2   5     7407.55     7169.30    351.88 o 
  -3  -2   5     2326.08     2260.94    125.64 o 
  -2  -2   5      104.34      236.60     64.22 o 
  -1  -2   5     9554.33     9160.83    275.01 o 
   0  -2   5    29958.31    29784.96    739.10 o 
   1  -2   5     5757.93     5498.68    196.62 o 
   2  -2   5       98.11      329.95    178.75 o 
   3  -2   5     9726.94    10515.38    346.06 o 
   4  -2   5     3311.42     3623.88    195.16 o 
   5  -2   5     1381.44     1234.59    197.64 o 
   6  -2   5       80.92      280.23    142.69 o 
   7  -2   5     1636.47     1850.03    378.12 o 
  -8  -1   5      524.39      692.87    219.44 o 
  -7  -1   5     2271.89     2700.64    473.27 o 
  -6  -1   5     1891.00     1672.70    228.69 o 
  -5  -1   5      155.21      117.38     86.77 o 
  -4  -1   5     1237.07     1174.37    153.00 o 
  -3  -1   5     4399.13     4068.62    162.17 o 
  -2  -1   5     6160.00     5965.78    200.85 o 
  -1  -1   5      191.93      197.50     44.58 o 
   0  -1   5     8068.45     8044.35    234.41 o 
   1  -1   5    10093.67    11320.44    316.26 o 
   2  -1   5     4201.49     4146.85    219.07 o 
   3  -1   5       76.82      199.74     89.26 o 
   4  -1   5     3895.57     4187.10    188.63 o 
   5  -1   5     3887.13     3900.84    293.33 o 
   6  -1   5     1156.23     1414.70    214.55 o 
   7  -1   5      198.68      328.59    134.94 o 
   8  -1   5     1776.15     1238.27    255.82 o 
  -8   0   5      164.34      156.72    160.09 o 
  -7   0   5      200.87      401.71    164.30 o 
  -6   0   5     2181.99     2288.62    394.80 o 
  -5   0   5     1035.94     1161.00    208.27 o 
  -4   0   5      505.33      564.26    106.42 o 
  -3   0   5     3648.31     3582.53    152.43 o 
  -2   0   5     9022.26     8314.18    250.79 o 
  -1   0   5     6977.47     6686.68    201.71 o 
   0   0   5        8.62       29.21     35.32 o 
   1   0   5     9796.52     9817.50    267.39 o 
   2   0   5     5750.16     5098.00    207.83 o 
   3   0   5     3049.30     3167.03    149.78 o 
   4   0   5      200.24      721.65    143.02 o 
   5   0   5     5969.42     5732.49    401.36 o 
   6   0   5     3343.80     3128.96    307.34 o 
   7   0   5     1077.47     1213.87    221.12 o 
   8   0   5      138.79       88.49    151.28 o 
  -7   1   5      250.61      295.87    150.68 o 
  -6   1   5      974.52      990.98    185.64 o 
  -5   1   5     3414.67     3598.31    366.49 o 
  -4   1   5     5581.74     5763.37    311.92 o 
  -3   1   5      125.08      152.30     52.06 o 
  -2   1   5     5438.95     5439.95    198.43 o 
  -1   1   5    12205.86    13610.58    369.45 o 
   0   1   5    11407.90    11026.35    324.83 o 
   1   1   5       85.38      146.92     60.58 o 
   2   1   5     6796.05     6356.40    193.22 o 
   3   1   5     3280.86     2886.46    131.63 o 
   4   1   5     2170.48     2540.34    125.93 o 
   5   1   5      405.11      485.74     72.32 o 
   6   1   5     3527.05     3874.90    347.67 o 
   7   1   5     2850.86     2725.21    289.07 o 
   8   1   5      594.10      656.72    195.23 o 
   9   1   5      262.94      151.35    183.58 o 
  -7   2   5     1073.34     1298.64    256.16 o 
  -6   2   5      143.01      375.37    156.77 o 
  -5   2   5     1461.97     1621.22    377.32 o 
  -4   2   5     6274.03     6500.99    355.08 o 
  -3   2   5     7406.56     7882.81    285.85 o 
  -2   2   5        1.28       33.13     43.98 o 
  -1   2   5     7004.73     7234.77    241.44 o 
   0   2   5    12559.71    12168.20    336.42 o 
   1   2   5     2370.12     2329.06     94.35 o 
   2   2   5       21.58      206.45     75.00 o 
   3   2   5     8686.64     8672.34    357.69 o 
   4   2   5     8711.78     8530.69    274.04 o 
   5   2   5     1491.86     1656.65    208.05 o 
   6   2   5      189.56       40.98     90.60 o 
   7   2   5     2003.97     2143.90    266.31 o 
   8   2   5     1492.90     1605.14    260.54 o 
   9   2   5       89.81      -89.17    155.06 o 
  -6   3   5     1751.77     1947.46    571.07 o 
  -5   3   5      252.21      368.82    156.22 o 
  -4   3   5     2915.11     2550.66    254.13 o 
  -3   3   5     7069.84     8151.86    464.16 o 
  -2   3   5     6071.34     6812.59    264.18 o 
  -1   3   5      307.75      276.67     61.36 o 
   0   3   5     7620.12     7252.81    242.04 o 
   1   3   5     7166.49     7069.28    226.58 o 
   2   3   5     2684.33     2847.72    128.72 o 
   3   3   5     1675.52     1743.69    163.30 o 
   4   3   5     6335.97     5603.18    251.47 o 
   5   3   5     3133.27     3051.28    159.50 o 
   6   3   5      546.64      755.36    149.39 o 
   7   3   5      330.67      483.83    263.34 o 
   8   3   5     1550.69     1521.86    253.61 o 
   9   3   5     1195.16     1269.30    285.12 o 
  10   3   5      115.67     -122.99    206.90 o 
  -5   4   5     1657.25     1368.92    360.09 o 
  -4   4   5       31.64      -16.45    104.52 o 
  -3   4   5     1928.82     2646.29    246.81 o 
  -2   4   5     4974.53     5393.14    243.86 o 
  -1   4   5     2048.27     2246.81    152.42 o 
   0   4   5      451.07      620.27    114.69 o 
   1   4   5     8130.48     8054.79    268.87 o 
   2   4   5    12195.31    11567.11    350.70 o 
   3   4   5     1512.90     1490.28    177.83 o 
   4   4   5      105.83       92.35     60.13 o 
   5   4   5     4671.37     4349.47    205.19 o 
   6   4   5     3516.78     2819.51    812.36 o 
   7   4   5      982.65     1116.62    411.61 o 
   8   4   5      368.44      203.13    147.18 o 
   9   4   5     1662.11     1350.05    276.41 o 
  10   4   5      743.30      641.41    290.71 o 
  -5   5   5     1068.74     1410.68    396.46 o 
  -4   5   5     1419.15     1531.62    369.27 o 
  -3   5   5       51.26      175.47    186.58 o 
  -2   5   5     1575.23     1569.55    270.12 o 
  -1   5   5     3708.99     3814.72    260.02 o 
   0   5   5     2059.34     2188.96    179.36 o 
   1   5   5        3.94       94.54     74.57 o 
   2   5   5     6475.96     5985.28    232.21 o 
   3   5   5     5087.49     4587.58    287.50 o 
   4   5   5     3127.09     3206.30    186.32 o 
   5   5   5      737.46      648.32    106.35 o 
   6   5   5     4347.61     4425.90    229.67 o 
   7   5   5     3363.61     3277.58    311.20 o 
   8   5   5      691.64      386.17    160.97 o 
   9   5   5      519.93      328.33    185.71 o 
  10   5   5      817.84     1140.51    347.33 o 
  -4   6   5     1105.92     1069.08    298.32 o 
  -3   6   5      843.21      855.60    269.89 o 
  -2   6   5        0.88      -99.90    193.72 o 
  -1   6   5     2458.35     2721.70    256.96 o 
   0   6   5     5111.33     4853.81    310.94 o 
   1   6   5     1738.38     1906.20    333.35 o 
   2   6   5      149.16      127.56     84.45 o 
   3   6   5     3274.54     3567.64    258.47 o 
   4   6   5     3071.93     3201.66    194.14 o 
   5   6   5     2000.52     2153.50    170.18 o 
   6   6   5      443.14      527.10    126.08 o 
   7   6   5     1956.10     2117.26    254.79 o 
   8   6   5     1745.21     1770.46    257.21 o 
   9   6   5       99.41      147.50    160.16 o 
  10   6   5      192.33      -33.44    250.03 o 
  -3   7   5     1519.07     1901.98    391.65 o 
  -2   7   5      876.36      461.67    214.23 o 
  -1   7   5       25.39      -92.20     92.20 o 
   0   7   5     1520.42     1621.72    223.95 o 
   1   7   5     1451.60     1327.02    195.73 o 
   2   7   5      866.46      804.64    358.48 o 
   3   7   5      127.31       -0.18     88.30 o 
   4   7   5     1985.73     2091.95    235.00 o 
   5   7   5     2466.57     2336.12    474.57 o 
   6   7   5      688.05      609.45    140.68 o 
   7   7   5      427.47      442.47    197.35 o 
   8   7   5     1151.62     1475.02    255.23 o 
   9   7   5      627.87      737.11    256.80 o 
  10   7   5       47.97      -46.48    159.38 o 
  -1   8   5      670.03      432.71    172.70 o 
   0   8   5       98.99       61.52    172.45 o 
   1   8   5     1183.82     1202.69    340.53 o 
   2   8   5     1974.76     2375.50    266.78 o 
   3   8   5      736.04      375.27    147.57 o 
   4   8   5      276.94      331.46    140.32 o 
   5   8   5     1332.17     1303.63    212.06 o 
   6   8   5     1200.18     1279.81    196.08 o 
   7   8   5       93.46      164.28    173.41 o 
   8   8   5      368.61      152.15    165.91 o 
   9   8   5      486.16      736.03    285.39 o 
   0   9   5      238.59      249.03    161.56 o 
   1   9   5       61.89      245.83    152.98 o 
   2   9   5     1283.34      882.23    203.30 o 
   3   9   5      925.50      773.39    200.37 o 
   4   9   5      363.43       68.15    138.23 o 
   5   9   5      316.15      298.05    161.42 o 
   6   9   5      836.49      822.93    319.62 o 
   7   9   5      592.56      788.32    265.08 o 
   8   9   5       17.85      -94.80    167.44 o 
   9   9   5      136.14      363.97    212.86 o 
   2  10   5       56.88      227.28    201.08 o 
   3  10   5      723.18      402.16    253.31 o 
   4  10   5      963.78     1027.24    250.46 o 
   5  10   5      172.94      181.94    182.92 o 
   6  10   5      129.51      162.15    180.92 o 
   7  10   5      511.94      628.24    211.47 o 
  -5  -9   6      619.80      691.15    365.19 o 
  -4  -9   6      795.84      359.62    296.60 o 
  -6  -8   6      330.20      455.85    295.02 o 
  -5  -8   6       72.23      -88.22    190.26 o 
  -4  -8   6      637.40      627.48    221.52 o 
  -3  -8   6     1463.50     1522.52    270.08 o 
  -2  -8   6      145.81       36.77    150.58 o 
  -1  -8   6      594.90      477.93    181.43 o 
   0  -8   6     1649.83     1943.27    373.96 o 
  -7  -7   6      368.88      700.68    352.73 o 
  -6  -7   6     1154.54     1024.59    326.02 o 
  -5  -7   6      125.93      236.50    164.71 o 
  -4  -7   6      185.55      169.00    160.51 o 
  -3  -7   6     2342.77     2730.06    300.74 o 
  -2  -7   6     2293.39     2076.82    267.55 o 
  -1  -7   6      219.15      128.82    118.50 o 
   0  -7   6      557.24      191.00    189.55 o 
   1  -7   6     1579.67     1377.54    226.85 o 
   2  -7   6     1018.65      956.34    210.70 o 
  -8  -6   6      338.74      457.18    346.32 o 
  -7  -6   6       49.55      471.42    272.10 o 
  -6  -6   6      867.33      887.35    314.80 o 
  -5  -6   6     1797.77     1956.39    256.32 o 
  -4  -6   6      543.96      619.55    172.39 o 
  -3  -6   6      591.89      559.01    213.74 o 
  -2  -6   6     2685.08     2569.61    261.51 o 
  -1  -6   6     3541.73     3206.74    353.33 o 
   0  -6   6      162.36      132.14    125.53 o 
   1  -6   6     1013.56     1135.56    182.35 o 
   2  -6   6     1716.13     1813.78    243.14 o 
   3  -6   6     1370.41     1275.61    220.98 o 
  -9  -5   6      577.60      585.80    293.64 o 
  -8  -5   6     1200.36     1248.31    259.07 o 
  -7  -5   6      324.83      560.11    181.23 o 
  -6  -5   6      230.34        1.84    191.82 o 
  -5  -5   6     3239.32     3212.23    458.42 o 
  -4  -5   6     5363.80     6181.02    447.99 o 
  -3  -5   6      606.32      521.46    137.84 o 
  -2  -5   6     1022.85      853.53    151.53 o 
  -1  -5   6     3737.30     3646.66    391.34 o 
   0  -5   6     2029.72     2349.43    217.46 o 
   1  -5   6       90.68      291.87    245.43 o 
   2  -5   6      830.71      833.81    161.48 o 
   3  -5   6     2464.73     2152.35    246.59 o 
   4  -5   6     1014.07     1004.58    291.40 o 
  -8  -4   6     1054.53     1042.50    253.68 o 
  -7  -4   6     2143.49     2383.32    370.03 o 
  -6  -4   6      740.34      909.75    195.49 o 
  -5  -4   6     1316.85     1691.87    217.51 o 
  -4  -4   6     4016.09     4329.96    252.93 o 
  -3  -4   6     4292.84     3983.35    196.29 o 
  -2  -4   6      235.49      195.34    100.29 o 
  -1  -4   6     1019.94     1359.87    156.54 o 
   0  -4   6     3638.14     3645.36    234.10 o 
   1  -4   6     2204.78     2408.35    210.08 o 
   2  -4   6       24.15       94.51     85.73 o 
   3  -4   6     2141.00     2389.86    230.96 o 
   4  -4   6     2767.76     2950.14    403.77 o 
   5  -4   6     1170.37     1274.54    302.16 o 
  -8  -3   6      341.74      132.30    195.91 o 
  -7  -3   6     1561.48     1697.16    263.13 o 
  -6  -3   6     4182.56     4071.69    340.22 o 
  -5  -3   6      556.28      565.60    142.38 o 
  -4  -3   6      905.13      737.37     99.56 o 
  -3  -3   6     6205.61     6021.92    234.06 o 
  -2  -3   6     7461.86     7710.85    287.52 o 
  -1  -3   6      558.68      605.48     89.56 o 
   0  -3   6     3473.30     3446.54    153.13 o 
   1  -3   6     8094.76     7547.92    331.44 o 
   2  -3   6     5269.67     5681.00    286.93 o 
   3  -3   6       37.81       39.88     70.69 o 
   4  -3   6     1335.50     1800.63    201.75 o 
   5  -3   6     3170.39     3996.95    474.99 o 
   6  -3   6      649.72      715.97    257.95 o 
  -8  -2   6      360.25      114.67    150.77 o 
  -7  -2   6      242.98      225.26    149.64 o 
  -6  -2   6     3098.56     2967.22    291.29 o 
  -5  -2   6     5442.36     5678.88    334.34 o 
  -4  -2   6      886.41      669.07    128.24 o 
  -3  -2   6     2004.20     2045.07    131.42 o 
  -2  -2   6    11125.25    10440.26    524.51 o 
  -1  -2   6     6634.94     6728.39    364.77 o 
   0  -2   6      121.38      350.00     61.00 o 
   1  -2   6     8232.19     8183.11    266.83 o 
   2  -2   6    14004.26    15291.56    672.72 o 
   3  -2   6     5827.42     6084.37    291.39 o 
   4  -2   6        3.04      155.31     83.91 o 
   5  -2   6     2047.28     2611.65    259.34 o 
   6  -2   6     2609.24     3188.61    433.65 o 
   7  -2   6     1065.68      885.98    282.05 o 
  -8  -1   6     1739.90     1837.00    311.56 o 
  -7  -1   6      370.85      349.31    147.25 o 
  -6  -1   6      561.77      628.60    160.66 o 
  -5  -1   6     2845.09     2783.32    348.75 o 
  -4  -1   6     6335.48     5808.15    305.12 o 
  -3  -1   6      182.33      214.40     53.89 o 
  -2  -1   6     1244.80     1424.15    130.50 o 
  -1  -1   6    20400.57    19610.92    522.16 o 
   0  -1   6    21161.26    22063.45    563.52 o 
   1  -1   6        1.39      147.62     87.39 o 
   2  -1   6     2225.70     2392.47    124.20 o 
   3  -1   6     9944.97     9541.72    309.00 o 
   4  -1   6     4505.23     4615.97    206.00 o 
   5  -1   6      161.99      917.11    432.46 o 
   6  -1   6     2501.24     2414.46    265.09 o 
   7  -1   6     3563.87     3811.65    561.24 o 
   8  -1   6      455.23      360.44    239.42 o 
  -8   0   6     1096.19      800.36    300.75 o 
  -7   0   6     1734.24     1753.41    265.13 o 
  -6   0   6      332.02      421.05    141.51 o 
  -5   0   6       40.98       88.06     80.94 o 
  -4   0   6     5453.61     4964.65    278.03 o 
  -3   0   6     3913.64     3658.57    193.60 o 
  -2   0   6      161.26      242.50    106.38 o 
  -1   0   6     6119.57     6241.05    198.57 o 
   0   0   6    16038.09    16493.73    432.48 o 
   1   0   6     7979.98     8039.60    234.03 o 
   2   0   6       69.91       -9.57     89.21 o 
   3   0   6     6723.27     6596.03    258.74 o 
   4   0   6     9174.51     9038.76    391.55 o 
   5   0   6     3708.53     3692.46    529.62 o 
   6   0   6      387.33      274.53    120.12 o 
   7   0   6     2110.32     1915.67    266.49 o 
   8   0   6     2071.62     2057.57    466.40 o 
  -7   1   6     1337.90     1538.08    259.58 o 
  -6   1   6     2351.41     2276.47    274.41 o 
  -5   1   6       90.32      226.74    112.03 o 
  -4   1   6     1263.74     1129.01    161.44 o 
  -3   1   6     9907.81     9766.13    326.63 o 
  -2   1   6     6894.58     6885.63    236.06 o 
  -1   1   6      216.96      256.46     43.18 o 
   0   1   6     2628.74     2568.11    103.01 o 
   1   1   6     5795.34     4906.76    207.08 o 
   2   1   6     5262.68     5035.05    164.48 o 
   3   1   6     1091.84     1196.15    112.42 o 
   4   1   6     3719.45     3856.69    161.66 o 
   5   1   6     8465.64     7644.98    270.15 o 
   6   1   6     1364.84     1442.78    245.26 o 
   7   1   6      217.48      163.37    138.05 o 
   8   1   6     1892.48     2348.08    318.62 o 
   9   1   6     1576.22     1675.11    602.80 o 
  -7   2   6      136.57      103.57    200.35 o 
  -6   2   6     2461.99     2178.92    286.10 o 
  -5   2   6     2266.04     2601.34    543.15 o 
  -4   2   6      161.55       64.59     87.73 o 
  -3   2   6     3083.48     3364.03    183.31 o 
  -2   2   6     9414.96    10155.03    335.26 o 
  -1   2   6     5923.29     6335.18    222.34 o 
   0   2   6      254.83      276.18     54.02 o 
   1   2   6     5925.78     5296.59    166.52 o 
   2   2   6    13750.54    13002.21    352.21 o 
   3   2   6     5561.31     5568.23    193.49 o 
   4   2   6       22.83       -0.59     54.70 o 
   5   2   6     4895.08     4937.04    200.98 o 
   6   2   6     5132.59     4934.53    325.85 o 
   7   2   6      283.73      405.75    143.72 o 
   8   2   6      233.67       38.78    128.50 o 
   9   2   6     1545.05     1788.41    289.08 o 
  -6   3   6      638.66      485.82    191.13 o 
  -5   3   6     3921.39     3659.28    329.13 o 
  -4   3   6     5104.30     5239.16    576.35 o 
  -3   3   6      119.31      189.40    104.33 o 
  -2   3   6     3642.62     3838.16    193.29 o 
  -1   3   6     7711.25     7825.57    376.43 o 
   0   3   6     7317.70     7322.64    356.47 o 
   1   3   6       10.52       79.03     30.44 o 
   2   3   6     8037.19     7863.24    262.57 o 
   3   3   6     7747.97     6632.73    245.88 o 
   4   3   6     2348.61     2366.65    131.64 o 
   5   3   6      878.46      790.41    110.91 o 
   6   3   6     2073.94     2055.70    289.06 o 
   7   3   6     2600.09     2732.84    286.44 o 
   8   3   6      213.09      253.91    140.78 o 
   9   3   6      285.49      184.53    178.58 o 
  10   3   6      824.33      667.26    308.75 o 
  -5   4   6      743.16     1106.09    326.42 o 
  -4   4   6     3729.62     4192.14    340.20 o 
  -3   4   6     3112.08     3855.07    298.63 o 
  -2   4   6       10.89       49.70     94.59 o 
  -1   4   6     3853.19     3817.43    191.79 o 
   0   4   6    11299.00    11539.35    366.60 o 
   1   4   6     4282.21     4362.16    192.78 o 
   2   4   6      103.63      183.81     58.34 o 
   3   4   6     3449.52     3037.34    158.77 o 
   4   4   6     7876.71     7762.62    392.03 o 
   5   4   6     1073.98     1109.47    145.21 o 
   6   4   6      130.20     -169.88    226.15 o 
   7   4   6     2794.50     3148.22    366.69 o 
   8   4   6     2481.75     2559.38    400.28 o 
   9   4   6      100.91      165.00    148.69 o 
  10   4   6      149.01      258.57    289.78 o 
  -5   5   6       39.81      415.18    279.46 o 
  -4   5   6      842.82     1130.42    327.68 o 
  -3   5   6     3121.73     3548.02    448.10 o 
  -2   5   6     2431.35     2448.57    239.43 o 
  -1   5   6       23.32       10.90     55.68 o 
   0   5   6     3017.47     3037.15    168.97 o 
   1   5   6     7140.43     6803.34    258.01 o 
   2   5   6     4721.95     4571.49    197.96 o 
   3   5   6      435.98      369.40    108.19 o 
   4   5   6     4225.54     4263.61    203.23 o 
   5   5   6     8547.70     8833.81    327.62 o 
   6   5   6      584.29      712.42    106.14 o 
   7   5   6      733.79      449.70    136.82 o 
   8   5   6     2688.99     2558.64    606.50 o 
   9   5   6     1329.10     1453.28    264.75 o 
  10   5   6       57.80      202.72    181.23 o 
  -4   6   6        0.47       77.35    164.94 o 
  -3   6   6      784.95     1071.58    298.15 o 
  -2   6   6     3445.57     3447.84    411.59 o 
  -1   6   6     1444.34     1762.69    219.14 o 
   0   6   6      103.33      143.93     97.15 o 
   1   6   6     3232.35     3258.34    242.14 o 
   2   6   6     8508.96     8516.80    404.03 o 
   3   6   6     1003.97      915.94    116.68 o 
   4   6   6      315.94      332.13     90.60 o 
   5   6   6     4798.28     4940.75    372.74 o 
   6   6   6     5165.99     5570.19    263.41 o 
   7   6   6      439.17      467.47    136.93 o 
   8   6   6      376.50      389.55    145.78 o 
   9   6   6     1192.26      952.07    222.81 o 
  10   6   6      560.01      447.83    230.68 o 
  -3   7   6        0.00      224.33    191.29 o 
  -2   7   6      962.40     1183.53    308.18 o 
  -1   7   6     2568.06     2163.50    258.96 o 
   0   7   6      504.69      442.31    206.48 o 
   1   7   6       27.26      -52.13     75.39 o 
   2   7   6     1886.46     1868.19    220.71 o 
   3   7   6     3449.47     3843.14    295.71 o 
   4   7   6      848.87     1093.42    176.29 o 
   5   7   6      512.27      381.52    131.64 o 
   6   7   6     3237.35     3425.14    269.91 o 
   7   7   6     2144.86     2232.07    345.58 o 
   8   7   6       71.87      123.03    131.30 o 
   9   7   6      211.66      246.44    166.86 o 
  10   7   6      712.48      760.59    327.07 o 
  -1   8   6      909.62      710.27    187.26 o 
   0   8   6     1463.01     1451.44    313.86 o 
   1   8   6      759.69      564.48    158.11 o 
   2   8   6      136.86       30.26    113.90 o 
   3   8   6     2020.06     2372.26    344.72 o 
   4   8   6     2937.99     2688.34    386.35 o 
   5   8   6      187.67      235.98    245.91 o 
   6   8   6      300.93      378.55    191.27 o 
   7   8   6     1004.34     1000.32    268.95 o 
   8   8   6      460.53      678.69    242.69 o 
   0   9   6      690.09      762.87    311.17 o 
   1   9   6     1134.69      911.86    279.55 o 
   2   9   6      270.77      157.17    276.98 o 
   3   9   6      244.12      180.14    145.81 o 
   4   9   6     1352.11     1230.36    227.58 o 
   5   9   6      891.09      613.82    189.83 o 
   6   9   6       15.85      -77.94    194.45 o 
   7   9   6      153.54      -30.91    187.32 o 
   4  10   6      140.20      288.16    273.73 o 
   5  10   6      744.39      611.97    279.52 o 
   6  10   6      429.42      -34.60    232.53 o 
   7  10   6       11.64      -79.12    213.59 o 
  -6  -8   7      836.23      798.61    318.91 o 
  -5  -8   7     1146.02     1249.77    269.50 o 
  -4  -8   7      345.52      362.55    208.55 o 
  -3  -8   7      148.10      185.87    180.54 o 
  -2  -8   7     1874.17     2066.00    305.93 o 
  -1  -8   7     1508.31     1747.97    345.78 o 
  -7  -7   7      216.64      315.18    311.13 o 
  -6  -7   7        6.65      350.34    291.97 o 
  -5  -7   7     1496.68     2074.51    532.16 o 
  -4  -7   7     1583.63     1537.22    337.44 o 
  -3  -7   7      188.71      -55.70    140.12 o 
  -2  -7   7      671.40      491.89    165.05 o 
  -1  -7   7     3072.31     3548.85    332.41 o 
   0  -7   7     1653.69     1171.41    213.48 o 
   1  -7   7       90.11       79.59    132.49 o 
   2  -7   7      377.01      361.56    211.03 o 
  -8  -6   7      552.32      592.06    377.48 o 
  -7  -6   7      766.04     1129.66    367.28 o 
  -6  -6   7      442.95      325.36    256.16 o 
  -5  -6   7      200.16      173.22    161.31 o 
  -4  -6   7     2412.53     2455.71    279.79 o 
  -3  -6   7     2344.84     2500.59    271.47 o 
  -2  -6   7      345.77      242.26    122.29 o 
  -1  -6   7     1281.93     1305.95    404.91 o 
   0  -6   7     3009.39     2494.87    363.73 o 
   1  -6   7     1818.73     1952.55    368.51 o 
   2  -6   7       17.73       58.06    111.43 o 
   3  -6   7     1201.28     1241.89    221.95 o 
  -8  -5   7       10.02       79.49    260.03 o 
  -7  -5   7     1099.27      813.86    348.25 o 
  -6  -5   7     1996.59     1820.98    397.41 o 
  -5  -5   7      326.64      692.95    284.57 o 
  -4  -5   7      810.71      885.53    169.82 o 
  -3  -5   7     6783.74     6677.79    888.40 o 
  -2  -5   7     3244.74     3361.36    268.40 o 
  -1  -5   7      261.32      333.96    113.17 o 
   0  -5   7     1536.13     1477.70    186.45 o 
   1  -5   7     2824.35     2940.05    254.30 o 
   2  -5   7     1539.49     1760.62    216.81 o 
   3  -5   7       29.08       55.02    100.06 o 
   4  -5   7     1169.39      887.41    291.26 o 
  -8  -4   7      409.49      442.37    195.24 o 
  -7  -4   7      202.42      268.55    141.86 o 
  -6  -4   7     3559.16     4383.88    403.68 o 
  -5  -4   7     3736.59     4138.55    324.11 o 
  -4  -4   7      692.69      796.28    114.93 o 
  -3  -4   7     2475.50     2321.55    218.89 o 
  -2  -4   7     2630.70     2712.78    226.22 o 
  -1  -4   7     2604.44     2546.78    207.94 o 
   0  -4   7       92.27      124.29     72.55 o 
   1  -4   7     1629.52     1688.26    323.39 o 
   2  -4   7     4183.21     4024.15    280.61 o 
   3  -4   7     1777.02     1587.27    196.02 o 
   4  -4   7        1.98      -80.81    129.83 o 
   5  -4   7     1072.64     1164.58    303.84 o 
  -8  -3   7     1642.35     1818.37    342.52 o 
  -7  -3   7      335.42      250.54    141.57 o 
  -6  -3   7      878.12     1078.87    200.16 o 
  -5  -3   7     5517.50     5516.49    353.41 o 
  -4  -3   7     5181.01     5454.73    329.13 o 
  -3  -3   7      643.48      661.05     97.63 o 
  -2  -3   7     1618.22     1839.10    133.12 o 
  -1  -3   7     6262.53     6342.43    307.11 o 
   0  -3   7     4721.31     4669.64    192.09 o 
   1  -3   7       75.01      180.43     70.11 o 
   2  -3   7     1775.78     1942.05    181.48 o 
   3  -3   7     5232.84     5874.53    310.69 o 
   4  -3   7      964.63      634.06    182.37 o 
   5  -3   7       25.06       11.70    138.00 o 
   6  -3   7     1275.16     1620.62    357.02 o 
  -8  -2   7     1589.35     1542.04    291.30 o 
  -7  -2   7     2808.48     2792.86    323.05 o 
  -6  -2   7      695.00      882.24    174.04 o 
  -5  -2   7     1090.01     1182.36    177.54 o 
  -4  -2   7     7289.75     7985.18    389.13 o 
  -3  -2   7     3941.48     3561.91    169.35 o 
  -2  -2   7       61.56      132.40     64.35 o 
  -1  -2   7     4945.22     5034.44    194.54 o 
   0  -2   7    13963.94    13138.60    398.19 o 
   1  -2   7     4048.38     3967.37    183.04 o 
   2  -2   7      115.09      104.92     84.31 o 
   3  -2   7     5001.30     5143.82    219.99 o 
   4  -2   7     5642.66     5738.40    252.76 o 
   5  -2   7     1202.59     1233.44    206.07 o 
   6  -2   7       75.82      333.42    176.94 o 
   7  -2   7     1621.11     2237.40    416.33 o 
  -8  -1   7      270.59      361.85    175.17 o 
  -7  -1   7     2710.18     2513.69    299.88 o 
  -6  -1   7     2768.72     3143.42    297.79 o 
  -5  -1   7      177.51      125.64     86.88 o 
  -4  -1   7     2384.60     2701.63    379.45 o 
  -3  -1   7     9545.96     9747.03    313.19 o 
  -2  -1   7     6823.94     6697.85    232.46 o 
  -1  -1   7      720.11      693.78     75.92 o 
   0  -1   7     6172.16     6061.92    287.71 o 
   1  -1   7    21096.00    24102.62    623.30 o 
   2  -1   7     6635.84     7226.37    311.21 o 
   3  -1   7      161.41      324.58     88.89 o 
   4  -1   7     4342.14     4231.45    198.50 o 
   5  -1   7     7419.47     6816.43    472.82 o 
   6  -1   7      857.57      767.22    175.94 o 
   7  -1   7      128.09      123.12    136.06 o 
   8  -1   7     1528.60     1454.55    275.41 o 
  -7   0   7      217.84      223.55    206.76 o 
  -6   0   7     3165.49     3054.13    298.97 o 
  -5   0   7     1093.47     1245.16    199.10 o 
  -4   0   7      670.11      544.10    113.76 o 
  -3   0   7     3236.24     3531.95    351.50 o 
  -2   0   7    13190.18    12210.13    355.05 o 
  -1   0   7     4361.09     4128.42    153.41 o 
   0   0   7       82.47      178.59     40.59 o 
   1   0   7    12488.80    11424.53    505.78 o 
   2   0   7    16243.58    17374.27    470.80 o 
   3   0   7     3611.87     3853.73    341.73 o 
   4   0   7       89.48      846.44    173.34 o 
   5   0   7     8199.18     8365.88    349.06 o 
   6   0   7     3122.23     2749.10    271.22 o 
   7   0   7      753.54      583.26    330.69 o 
   8   0   7      145.28      264.45    159.10 o 
  -7   1   7      206.73      174.38    151.55 o 
  -6   1   7      821.14      848.28    182.35 o 
  -5   1   7     3071.43     3059.02    271.61 o 
  -4   1   7     2340.20     2047.65    278.51 o 
  -3   1   7       45.30      168.64     92.44 o 
  -2   1   7     3009.12     2908.85    204.02 o 
  -1   1   7     5679.10     5513.78    190.80 o 
   0   1   7     4075.94     3986.82    202.59 o 
   1   1   7        1.29      131.39     39.42 o 
   2   1   7     6168.40     5977.10    191.91 o 
   3   1   7     7041.77     6995.36    292.37 o 
   4   1   7     1931.36     2107.57    126.07 o 
   5   1   7      265.79      266.79     86.22 o 
   6   1   7     3282.23     3417.19    283.23 o 
   7   1   7     1714.05     1661.39    242.21 o 
   8   1   7      447.18      539.21    194.42 o 
   9   1   7      172.96       82.22    206.03 o 
  -7   2   7      683.34      533.56    292.98 o 
  -6   2   7      104.55      -13.73    135.69 o 
  -5   2   7      815.07      638.48    167.50 o 
  -4   2   7     3048.75     3447.11    456.74 o 
  -3   2   7     1524.04     1608.52    195.32 o 
  -2   2   7      209.22      243.08     64.35 o 
  -1   2   7     3484.66     3775.34    225.22 o 
   0   2   7     4192.66     3938.74    186.22 o 
   1   2   7     3843.73     3291.87    173.76 o 
   2   2   7      145.27      236.28     78.69 o 
   3   2   7     9094.00     8980.30    275.67 o 
   4   2   7     6198.94     5680.75    211.96 o 
   5   2   7     2264.83     2328.26    145.94 o 
   6   2   7      223.71      173.20    128.66 o 
   7   2   7     2340.69     2397.52    269.60 o 
   8   2   7     1386.90     1581.42    252.07 o 
   9   2   7      208.19      207.91    181.86 o 
  -6   3   7     1122.33      804.00    223.99 o 
  -5   3   7      158.45       93.37    135.20 o 
  -4   3   7     1679.58     1578.11    218.50 o 
  -3   3   7     4153.75     4173.59    284.36 o 
  -2   3   7     4681.88     4551.81    219.13 o 
  -1   3   7       75.82       78.97     44.96 o 
   0   3   7     5159.64     5290.59    396.63 o 
   1   3   7     7698.13     7507.65    239.22 o 
   2   3   7     6676.59     6419.58    327.43 o 
   3   3   7      841.65      716.49     79.63 o 
   4   3   7     4675.36     4153.67    182.41 o 
   5   3   7     2397.69     2632.00    157.59 o 
   6   3   7      319.05      284.87    103.56 o 
   7   3   7      378.80      251.91    135.11 o 
   8   3   7     1682.07     1464.31    245.50 o 
   9   3   7     1315.22     1210.81    259.04 o 
  10   3   7      208.71      468.86    253.35 o 
  -5   4   7     1346.88     1304.21    240.68 o 
  -4   4   7       37.17     -113.07    114.39 o 
  -3   4   7     1914.25     1968.87    230.73 o 
  -2   4   7     4432.82     4837.42    244.19 o 
  -1   4   7     4628.96     4590.19    217.08 o 
   0   4   7      504.65      607.09     91.71 o 
   1   4   7     7471.41     7490.70    259.75 o 
   2   4   7    12346.65    11588.76    353.35 o 
   3   4   7      875.85      817.05    134.79 o 
   4   4   7       16.87       79.85     50.61 o 
   5   4   7     2740.44     2611.68    248.35 o 
   6   4   7     2042.73     1942.22    152.73 o 
   7   4   7      436.97      466.35    149.73 o 
   8   4   7      234.18      187.94    137.78 o 
   9   4   7     1356.79     1153.80    244.37 o 
  10   4   7      682.14      429.10    355.12 o 
  -4   5   7     1446.83     1516.16    375.60 o 
  -3   5   7       61.97       44.01    178.70 o 
  -2   5   7     2249.91     2454.19    198.13 o 
  -1   5   7     5461.70     5222.50    245.50 o 
   0   5   7     3379.40     3391.21    182.88 o 
   1   5   7        2.85       84.29     49.95 o 
   2   5   7     4188.11     4008.38    188.54 o 
   3   5   7     3223.15     3293.81    174.97 o 
   4   5   7      682.18      651.00     96.69 o 
   5   5   7      782.17      827.55    115.02 o 
   6   5   7     3202.47     3230.15    203.38 o 
   7   5   7     2069.42     1924.25    326.66 o 
   8   5   7      263.58      218.48    141.42 o 
   9   5   7      284.23      354.78    335.76 o 
  -3   6   7      962.39     1032.10    281.90 o 
  -2   6   7        0.00      141.39    136.90 o 
  -1   6   7     2297.04     2612.68    253.04 o 
   0   6   7     4990.17     4687.12    305.94 o 
   1   6   7     1153.36     1339.41    224.73 o 
   2   6   7      177.58      132.84     66.61 o 
   3   6   7     3730.73     3608.09    201.84 o 
   4   6   7     2999.40     2908.11    318.83 o 
   5   6   7      457.99      583.98    110.49 o 
   6   6   7      125.90      119.07     82.58 o 
   7   6   7     2228.07     2794.28    375.14 o 
   8   6   7     1335.64     1839.83    339.37 o 
   9   6   7      199.62      108.13    205.80 o 
  10   6   7      150.35      280.43    249.00 o 
  -2   7   7     1050.50      655.17    246.71 o 
  -1   7   7        0.47      -81.88     99.57 o 
   0   7   7     1386.14     1185.16    198.67 o 
   1   7   7     1492.05     1640.72    210.96 o 
   2   7   7      417.67      337.30    114.76 o 
   3   7   7      115.53       25.90     84.00 o 
   4   7   7     2562.17     2761.31    258.71 o 
   5   7   7     2749.12     2919.96    337.47 o 
   6   7   7     1051.27     1207.03    150.17 o 
   7   7   7      262.51      503.54    198.15 o 
   8   7   7     1525.64     1598.92    362.29 o 
   9   7   7      778.11     1628.04    390.98 o 
  10   7   7      115.71        7.36    222.06 o 
  -1   8   7      486.01      370.63    268.75 o 
   0   8   7       38.08      -42.76    190.41 o 
   1   8   7     1064.00      608.14    258.13 o 
   2   8   7     2039.06     2452.90    434.16 o 
   3   8   7      701.88      616.92    240.58 o 
   4   8   7      147.15       42.54    171.35 o 
   5   8   7     2030.14     2292.59    372.38 o 
   6   8   7     1232.38     1271.59    295.11 o 
   0   9   7      251.58      351.83    255.04 o 
   1   9   7       67.52       53.43    214.40 o 
   2   9   7     1138.37      619.41    269.98 o 
   3   9   7      772.78      729.77    258.32 o 
   4   9   7      292.69      636.70    263.00 o 
   5   9   7      180.00      204.62    215.59 o 
   6   9   7      617.47      703.82    251.61 o 
   7   9   7      560.84      392.43    232.03 o 
   4  10   7      740.12      722.69    325.75 o 
   5  10   7      167.32      184.67    224.56 o 
   6  10   7       92.30      -76.40    203.36 o 
   7  10   7      383.61      449.67    264.99 o 
  -5  -8   8      147.35      254.02    219.69 o 
  -4  -8   8      757.19      798.36    242.94 o 
  -3  -8   8     1176.39     1194.58    269.59 o 
  -2  -8   8      174.39       94.18    162.59 o 
  -1  -8   8      317.79      755.13    323.13 o 
  -7  -7   8      686.39      778.77    346.14 o 
  -6  -7   8      817.60      909.77    343.43 o 
  -5  -7   8      197.69      154.46    165.22 o 
  -4  -7   8      267.99      225.75    187.03 o 
  -3  -7   8     1832.03     2236.58    292.89 o 
  -2  -7   8     1855.92     2196.89    287.64 o 
  -1  -7   8      167.67      228.99    176.87 o 
   0  -7   8      489.16      716.39    235.26 o 
   1  -7   8     1416.65     1468.94    244.30 o 
  -7  -6   8       45.59      117.76    277.26 o 
  -6  -6   8      576.41      563.51    306.16 o 
  -5  -6   8      913.34      706.70    289.63 o 
  -4  -6   8      420.40      312.96    161.31 o 
  -3  -6   8      448.37      205.56    141.63 o 
  -2  -6   8     1553.66     1840.98    241.01 o 
  -1  -6   8     2572.76     2377.72    258.83 o 
   0  -6   8      114.58      259.17    135.25 o 
   1  -6   8      989.21     1113.95    280.91 o 
   2  -6   8     1819.25     1817.85    249.88 o 
   3  -6   8     1319.96     1287.18    227.20 o 
  -8  -5   8      560.58      298.13    291.14 o 
  -7  -5   8      171.57      420.20    306.78 o 
  -6  -5   8       96.33      129.98    222.21 o 
  -5  -5   8     1113.84     1503.34    360.26 o 
  -4  -5   8     2824.70     2850.59    271.19 o 
  -3  -5   8      317.98       86.35    119.23 o 
  -2  -5   8      554.95      509.12    142.63 o 
  -1  -5   8     3674.26     3542.45    274.75 o 
   0  -5   8     2730.35     2619.10    365.53 o 
   1  -5   8       50.68       93.55     96.18 o 
   2  -5   8     1209.42     1689.50    217.70 o 
   3  -5   8     2487.55     2531.40    273.22 o 
   4  -5   8     1091.43     1225.76    325.19 o 
  -8  -4   8      683.52      552.27    218.87 o 
  -7  -4   8     1135.38     1082.48    438.37 o 
  -6  -4   8      636.16      904.34    203.76 o 
  -5  -4   8      522.71      422.66    137.68 o 
  -4  -4   8     2247.93     2453.92    183.71 o 
  -3  -4   8     4155.11     4478.06    314.18 o 
  -2  -4   8      176.36      171.40    131.35 o 
  -1  -4   8     1140.14     1038.65    156.22 o 
   0  -4   8     3470.47     3167.25    236.65 o 
   1  -4   8     3867.97     3567.52    256.59 o 
   2  -4   8       42.47      106.29     94.84 o 
   3  -4   8     1811.25     1823.98    410.57 o 
   4  -4   8     2241.68     2719.75    391.76 o 
   5  -4   8     1059.05      664.30    266.00 o 
  -8  -3   8      111.16      191.80    186.83 o 
  -7  -3   8     1622.33     1637.66    269.51 o 
  -6  -3   8     3086.29     3467.14    324.12 o 
  -5  -3   8      416.27      451.84    133.96 o 
  -4  -3   8      652.07      809.27    116.87 o 
  -3  -3   8     5013.27     4896.06    372.29 o 
  -2  -3   8     6493.78     5901.54    239.81 o 
  -1  -3   8      645.29      823.77     91.05 o 
   0  -3   8     2386.75     2372.18    278.85 o 
   1  -3   8     6354.88     6005.13    294.77 o 
   2  -3   8     2784.23     2808.96    217.79 o 
   3  -3   8        0.02       16.30     78.05 o 
   4  -3   8      899.97      860.90    157.71 o 
   6  -3   8      463.38      668.67    274.57 o 
  -8  -2   8      401.44      336.23    188.99 o 
  -7  -2   8      380.44      384.36    163.13 o 
  -6  -2   8     2516.29     2858.78    295.36 o 
  -5  -2   8     4130.10     4319.33    321.92 o 
  -4  -2   8      908.10     1377.64    372.34 o 
  -3  -2   8     2314.03     2506.96    151.41 o 
  -2  -2   8     6675.47     6458.58    273.53 o 
  -1  -2   8     5374.89     5218.90    238.22 o 
   0  -2   8        3.35      207.92     59.12 o 
   1  -2   8     2745.62     2718.34    144.82 o 
   2  -2   8     5057.16     5028.39    317.83 o 
   3  -2   8     1396.60     1459.47    130.89 o 
   4  -2   8        0.67      -13.41     67.45 o 
   5  -2   8     1633.82     1561.64    288.38 o 
   6  -2   8     1983.33     2031.15    368.16 o 
   7  -2   8      755.88     1220.19    332.89 o 
  -8  -1   8     1142.60     1364.55    387.85 o 
  -7  -1   8      384.00      416.09    161.83 o 
  -6  -1   8      975.76     1481.43    224.05 o 
  -5  -1   8     2404.91     2577.51    403.10 o 
  -4  -1   8     5434.80     5536.94    311.21 o 
  -3  -1   8       90.54      263.70    197.16 o 
  -2  -1   8     2352.27     2529.65    140.69 o 
  -1  -1   8    10631.26    10418.06    609.70 o 
   0  -1   8     8752.28     9200.24    289.27 o 
   1  -1   8      177.69      333.54     61.56 o 
   2  -1   8     2066.23     2374.73    133.00 o 
   3  -1   8     5573.65     5399.08    222.21 o 
   4  -1   8     2375.15     2491.55    164.80 o 
   5  -1   8      112.72      391.77    125.01 o 
   6  -1   8     1945.02     2086.09    281.04 o 
   7  -1   8     2884.91     2850.15    777.42 o 
   8  -1   8      445.91       43.43    177.91 o 
  -7   0   8     1428.00     1536.83    399.45 o 
  -6   0   8      322.06      282.22    145.65 o 
  -5   0   8      333.20      383.24    123.88 o 
  -4   0   8     3946.26     3569.02    249.54 o 
  -3   0   8     6436.42     6677.07    249.72 o 
  -2   0   8      662.00      718.98     98.19 o 
  -1   0   8     4359.40     4345.24    163.81 o 
   0   0   8    16249.69    17895.54    478.40 o 
   1   0   8     5108.31     5264.67    180.68 o 
   2   0   8       59.90      129.22    130.31 o 
   3   0   8     8018.79     7806.36    338.75 o 
   4   0   8     9217.56     8948.02    502.96 o 
   5   0   8     4720.28     5015.30    226.27 o 
   6   0   8      238.43      225.72    187.92 o 
   7   0   8     1710.17     1579.94    271.07 o 
   8   0   8     1453.08     1229.37    261.24 o 
  -7   1   8      686.63      936.52    228.46 o 
  -6   1   8     2298.82     2368.81    293.58 o 
  -5   1   8      206.58      356.16    125.90 o 
  -4   1   8     1106.08     1279.73    352.44 o 
  -3   1   8     7650.92     7401.16    282.36 o 
  -2   1   8     8133.76     8333.11    282.95 o 
  -1   1   8       60.48      163.97     44.78 o 
   0   1   8     1414.59     1391.47     75.06 o 
   1   1   8    10977.72     9655.01    362.91 o 
   2   1   8     9107.89     8189.25    329.57 o 
   3   1   8      450.65      996.58    183.09 o 
   4   1   8     4015.84     4080.81    176.71 o 
   5   1   8     8543.25     8382.78    300.82 o 
   6   1   8     2046.15     1778.09    271.94 o 
   7   1   8      130.75      179.89    125.74 o 
   8   1   8     1234.14     1186.77    399.43 o 
   9   1   8     1311.13     1293.19    394.57 o 
  -6   2   8     1831.65     1783.16    273.43 o 
  -5   2   8     1933.04     1931.62    295.10 o 
  -4   2   8      206.71       50.72    103.33 o 
  -3   2   8      629.82      761.90    132.25 o 
  -2   2   8     5573.94     6026.23    243.50 o 
  -1   2   8     2975.89     2954.99    140.47 o 
   0   2   8       56.82       44.02     27.38 o 
   1   2   8     4854.58     4364.82    216.33 o 
   2   2   8    12556.66    12013.03    440.30 o 
   3   2   8     6192.90     6714.04    221.43 o 
   4   2   8       32.01      113.58     57.99 o 
   5   2   8     4024.65     4257.84    197.06 o 
   6   2   8     4370.98     5191.22    319.46 o 
   7   2   8      923.23     1144.53    198.74 o 
   8   2   8      387.26      301.68    165.54 o 
   9   2   8     1261.29     1319.20    267.68 o 
  -6   3   8      351.89      392.29    246.18 o 
  -5   3   8     2443.14     2220.35    279.96 o 
  -4   3   8     3080.73     3081.99    296.33 o 
  -3   3   8       24.53      -10.57     85.37 o 
  -2   3   8     1094.51     1172.29    187.45 o 
  -1   3   8     6453.65     6370.41    246.42 o 
   0   3   8     3250.88     3298.14    323.01 o 
   1   3   8       16.94       85.84     42.26 o 
   2   3   8     5299.58     5427.30    300.99 o 
   3   3   8     6911.65     6771.04    229.70 o 
   4   3   8     2572.39     2732.39    142.19 o 
   5   3   8      837.85      780.79     97.90 o 
   6   3   8     1956.42     2195.63    225.24 o 
   7   3   8     2715.52     3209.69    499.32 o 
   8   3   8      242.38      340.55    174.64 o 
   9   3   8      281.36       90.02    251.00 o 
  -5   4   8      433.57      302.48    179.83 o 
  -4   4   8     2674.56     3360.49    316.05 o 
  -3   4   8     1599.26     1485.94    265.55 o 
  -2   4   8       18.13       -3.82     72.40 o 
  -1   4   8     3221.67     3311.85    189.03 o 
   0   4   8     8544.49     8600.55    299.90 o 
   1   4   8     3463.97     3752.87    213.78 o 
   2   4   8      197.75      287.48     56.87 o 
   3   4   8     3697.73     3626.11    184.32 o 
   4   4   8     4700.94     4125.83    191.10 o 
   5   4   8      987.87     1091.44    147.10 o 
   6   4   8      121.78      -14.34    141.51 o 
   7   4   8     2265.59     2110.14    251.09 o 
   8   4   8     2516.51     2617.48    358.84 o 
   9   4   8       83.92      -79.64    191.95 o 
  -4   5   8      708.38      792.69    301.97 o 
  -3   5   8     2884.14     2757.68    407.09 o 
  -2   5   8     3015.04     3006.04    219.06 o 
  -1   5   8        2.08       23.11     66.33 o 
   0   5   8     3914.55     3762.83    211.45 o 
   1   5   8     5581.02     5902.21    240.62 o 
   2   5   8     3552.61     3155.64    186.30 o 
   3   5   8      110.20       86.15     60.39 o 
   4   5   8     2408.88     2545.01    168.90 o 
   5   5   8     3955.39     3971.19    211.50 o 
   6   5   8      507.73      561.16    107.86 o 
   7   5   8      630.62      681.76    256.26 o 
   8   5   8     1712.28     1636.68    377.27 o 
   9   5   8      957.08      857.17    300.08 o 
  -1   6   8     2101.89     2687.52    425.93 o 
   0   6   8       61.70      201.82    182.83 o 
   1   6   8     2609.24     2551.07    226.25 o 
   2   6   8     5755.17     5818.30    321.64 o 
   3   6   8      993.98     1199.71    165.66 o 
   4   6   8      193.86      310.10    118.43 o 
   5   6   8     2937.89     3172.94    262.10 o 
   6   6   8     2843.98     3085.35    400.62 o 
   7   6   8      306.87      319.97    216.19 o 
   8   6   8      208.30      312.23    215.22 o 
   9   6   8      813.10     1037.94    350.94 o 
  -1   7   8     2668.43     1415.40    356.74 o 
   0   7   8      904.67      661.20    266.14 o 
   1   7   8        9.67       63.37    163.69 o 
   2   7   8     1488.45     1305.93    312.01 o 
   3   7   8     2320.88     2885.46    407.21 o 
   4   7   8     1097.56      984.80    260.43 o 
   5   7   8      451.06      490.73    139.86 o 
   6   7   8     2115.67     2150.96    340.58 o 
   7   7   8     2704.11     2446.97    393.75 o 
   8   7   8      107.71      240.53    210.80 o 
   9   7   8      241.02      394.60    257.32 o 
  -1   8   8      726.83     1087.52    335.98 o 
   0   8   8     1491.49     1350.72    360.73 o 
   1   8   8      490.42      -94.52    174.16 o 
   2   8   8       69.20      158.76    176.20 o 
   3   8   8     1859.74     2324.70    417.64 o 
   4   8   8     3610.69     4045.18    473.75 o 
   5   8   8      408.55      131.69    178.58 o 
   6   8   8      347.85      358.84    226.13 o 
   7   8   8     1439.78     1645.78    319.42 o 
   1   9   8     1057.50     1358.78    368.26 o 
   2   9   8      188.27      -17.00    209.62 o 
   3   9   8      177.43      152.51    187.84 o 
   4   9   8     1200.29     1381.84    340.60 o 
   5   9   8     1195.53      981.97    292.23 o 
   6   9   8       85.96      228.68    201.52 o 
   7   9   8      168.35      178.93    202.70 o 
   5  10   8      637.65     1256.07    365.34 o 
   6  10   8      631.87      461.04    278.63 o 
   7  10   8       27.00     -150.95    209.91 o 
  -5  -8   9     1027.21     1466.32    403.37 o 
  -4  -8   9      198.56      170.37    314.33 o 
  -3  -8   9       99.30      212.25    206.47 o 
  -2  -8   9     1182.88     1010.72    368.57 o 
  -6  -7   9       83.89      461.12    306.77 o 
  -5  -7   9     1188.07      674.27    331.91 o 
  -4  -7   9     1743.11     2458.58    330.52 o 
  -3  -7   9      267.06      318.41    176.77 o 
  -2  -7   9      367.74      719.81    201.68 o 
  -1  -7   9     2360.71     2808.75    322.09 o 
   0  -7   9     1303.60     1035.41    214.54 o 
   1  -7   9       68.41      160.68    136.80 o 
  -7  -6   9     1047.34     1597.38    434.15 o 
  -6  -6   9      337.71      292.00    282.95 o 
  -5  -6   9       64.86      129.10    227.65 o 
  -4  -6   9     2291.74     2414.50    634.43 o 
  -3  -6   9     2457.19     2743.97    300.91 o 
  -2  -6   9      372.17      580.64    177.15 o 
  -1  -6   9      435.15      519.16    158.25 o 
   0  -6   9     2722.44     2731.96    281.68 o 
   1  -6   9     1681.41     1697.06    229.62 o 
   2  -6   9       34.82       95.42    137.82 o 
   3  -6   9      911.51      638.20    254.35 o 
  -7  -5   9      747.19     1071.93    384.42 o 
  -6  -5   9     1572.32     2824.55    472.30 o 
  -5  -5   9      205.90       -1.47    207.12 o 
  -4  -5   9       93.10      252.64    133.68 o 
  -3  -5   9     4475.63     4749.05    452.23 o 
  -2  -5   9     2460.52     2904.60    272.26 o 
  -1  -5   9      199.30      121.32    135.36 o 
   0  -5   9     1294.12     1550.00    197.32 o 
   1  -5   9     4006.88     3853.66    295.41 o 
   2  -5   9     1727.70     1819.99    228.21 o 
   3  -5   9       15.08      103.66    118.24 o 
   4  -5   9      919.38      421.03    250.75 o 
  -8  -4   9      212.13      147.53    178.37 o 
  -7  -4   9       37.63       68.96    142.20 o 
  -6  -4   9     1825.45     2053.66    281.20 o 
  -5  -4   9     1774.17     1887.59    243.29 o 
  -4  -4   9      621.11      972.67    171.19 o 
  -3  -4   9      907.03      808.97    215.87 o 
  -2  -4   9     3039.30     3030.65    400.87 o 
  -1  -4   9     2040.92     2007.95    221.65 o 
   0  -4   9       24.99      141.65     86.02 o 
   1  -4   9     2507.13     2223.59    214.68 o 
   2  -4   9     4527.34     4180.69    361.77 o 
   3  -4   9     2253.17     2102.26    231.39 o 
   4  -4   9        0.18       60.65    167.44 o 
   5  -4   9     1091.91      961.59    302.00 o 
  -8  -3   9      968.56     1176.71    262.73 o 
  -7  -3   9      265.25      112.62    145.60 o 
  -6  -3   9      217.59      386.16    174.26 o 
  -5  -3   9     3217.03     3725.36    314.37 o 
  -4  -3   9     2749.68     3131.90    200.04 o 
  -3  -3   9      253.35      320.68     86.95 o 
  -2  -3   9     1543.48     1823.52    146.65 o 
  -1  -3   9     8037.07     8479.44    304.05 o 
   0  -3   9     4234.03     4281.64    244.93 o 
   1  -3   9      163.48      196.09     80.56 o 
   2  -3   9     2809.51     2661.93    217.99 o 
   3  -3   9     3540.17     4125.68    494.79 o 
   4  -3   9      858.79      829.10    262.68 o 
   5  -3   9        2.73      133.88    151.76 o 
   6  -3   9     1200.46     1218.58    314.45 o 
  -8  -2   9     1149.17      780.93    353.69 o 
  -7  -2   9     2094.89     2595.89    325.98 o 
  -6  -2   9      670.52      907.09    194.88 o 
  -5  -2   9      607.69      288.10    214.30 o 
  -4  -2   9     4526.60     4687.16    296.30 o 
  -3  -2   9     4550.59     4958.53    286.52 o 
  -2  -2   9      210.90      137.20     57.54 o 
  -1  -2   9     5655.05     5488.42    225.28 o 
   0  -2   9     7014.04     6710.54    246.36 o 
   1  -2   9     2881.25     3085.50    169.12 o 
   2  -2   9       40.70      156.16     66.98 o 
   3  -2   9     1785.94     1817.29    324.14 o 
   4  -2   9     2494.49     2360.16    293.86 o 
   5  -2   9      811.63      908.69    241.47 o 
   6  -2   9       39.57      225.59    166.63 o 
   7  -2   9     1148.91     1573.86    375.92 o 
  -7  -1   9     1628.81     1957.44    286.54 o 
  -6  -1   9     2856.83     2304.08    277.28 o 
  -5  -1   9      193.04      161.72    110.71 o 
  -4  -1   9     1958.14     2295.26    219.91 o 
  -3  -1   9     8909.66     8484.27    298.95 o 
  -2  -1   9     6250.47     6236.74    234.07 o 
  -1  -1   9      502.46      644.88    102.05 o 
   0  -1   9     2711.46     2802.85    174.16 o 
   1  -1   9     5746.91     6206.04    229.70 o 
   2  -1   9     3190.88     3282.72    160.47 o 
   3  -1   9       17.38       24.29     57.47 o 
   4  -1   9     1497.88     1769.71    273.14 o 
   5  -1   9     4597.07     4585.40    394.42 o 
   6  -1   9      577.97      715.11    171.35 o 
   7  -1   9       62.38      -27.31    137.68 o 
   8  -1   9     1098.97     1332.94    364.21 o 
  -7   0   9      128.52      343.70    169.77 o 
  -6   0   9     2303.19     2475.64    282.19 o 
  -5   0   9     2547.10     2822.29    266.29 o 
  -4   0   9      417.65      547.07    124.54 o 
  -3   0   9     2646.38     2858.10    167.83 o 
  -2   0   9    12130.62    11908.46    363.93 o 
  -1   0   9     5007.24     5016.31    185.19 o 
   0   0   9       88.44      334.33     52.06 o 
   1   0   9     5086.35     4797.35    251.51 o 
   2   0   9    10000.47     9933.96    308.67 o 
   3   0   9     2204.31     2311.21    140.94 o 
   4   0   9       25.25      139.70     53.71 o 
   5   0   9     5598.21     5628.49    249.15 o 
   6   0   9     4090.00     4039.47    445.92 o 
   7   0   9      650.33      764.85    197.68 o 
   8   0   9      147.48      366.49    192.12 o 
  -7   1   9      158.52       13.32    213.97 o 
  -6   1   9      553.46      692.95    174.32 o 
  -5   1   9     4064.63     4460.31    335.64 o 
  -4   1   9     3857.78     3992.30    279.58 o 
  -3   1   9       50.44      -54.02    102.31 o 
  -2   1   9     3865.21     3819.83    178.54 o 
  -1   1   9    10977.91    11892.07    352.92 o 
   0   1   9     3218.72     2983.56    119.48 o 
   1   1   9        2.07       95.08     52.10 o 
   2   1   9     5459.43     5575.51    188.08 o 
   3   1   9    14657.35    14388.99    415.73 o 
   4   1   9     2946.40     2998.57    155.04 o 
   5   1   9      282.63      252.00    163.53 o 
   6   1   9     3357.38     3214.73    271.84 o 
   7   1   9     2783.12     2558.98    292.48 o 
   8   1   9      263.57      443.92    336.08 o 
  -6   2   9       98.64      175.78    158.83 o 
  -5   2   9      748.62      805.79    192.16 o 
  -4   2   9     4967.54     4888.59    330.72 o 
  -3   2   9      735.36     1041.77    223.33 o 
  -2   2   9      380.02      475.84     87.34 o 
  -1   2   9     3406.54     3521.48    160.58 o 
   0   2   9     6589.52     5994.70    202.69 o 
   1   2   9     2501.57     2386.18    161.79 o 
   2   2   9       43.45      155.68     57.14 o 
   3   2   9    10832.35     9811.05    394.13 o 
   4   2   9     9453.88     8826.74    293.24 o 
   5   2   9     2398.53     2358.99    173.05 o 
   6   2   9      161.02      104.06    106.15 o 
   7   2   9     2885.25     2671.55    468.49 o 
   8   2   9     1342.04     1340.38    402.69 o 
   9   2   9      169.11     -152.51    289.56 o 
  -6   3   9      868.37      551.53    214.68 o 
  -5   3   9      108.29      132.72    285.06 o 
  -4   3   9     1154.39     1435.37    219.62 o 
  -3   3   9     3194.79     3504.25    284.14 o 
  -2   3   9     1347.53     1514.84    147.65 o 
  -1   3   9       25.92       44.57     58.35 o 
   0   3   9     3264.92     3348.09    215.72 o 
   1   3   9     4653.19     4314.27    231.10 o 
   2   3   9     3414.09     3461.07    199.20 o 
   3   3   9      201.39      440.52     90.91 o 
   4   3   9     4077.28     3879.59    235.79 o 
   5   3   9     3129.97     3423.20    233.87 o 
   6   3   9      318.08      345.36    161.09 o 
   7   3   9      300.41      436.13    209.05 o 
   8   3   9     1799.44     1837.39    450.84 o 
   9   3   9      824.56     1330.43    433.46 o 
  -5   4   9      657.66      706.36    225.68 o 
  -4   4   9       58.69       59.99    132.56 o 
  -3   4   9     1193.06     1223.35    337.30 o 
  -2   4   9     1518.04     1712.67    168.70 o 
  -1   4   9     1256.25     1690.76    200.15 o 
   0   4   9       68.35      174.87    112.69 o 
   1   4   9     4012.18     4865.83    298.43 o 
   2   4   9     5398.15     4860.86    279.25 o 
   3   4   9     1643.84     1949.78    177.92 o 
   4   4   9       88.50      109.11     65.68 o 
   5   4   9     2932.74     3280.43    242.89 o 
   6   4   9     1803.83     2013.31    201.27 o 
   7   4   9      600.42      614.18    260.75 o 
   8   4   9      215.60      -33.20    153.91 o 
   9   4   9     1267.51     1562.83    397.30 o 
  -3   5   9       30.36      134.24    141.00 o 
  -2   5   9     1481.83     1537.87    206.93 o 
  -1   5   9     3419.87     3544.02    816.07 o 
   0   5   9     3311.54     3303.76    258.49 o 
   1   5   9        1.51      137.45    121.15 o 
   2   5   9     3083.21     2764.41    219.16 o 
   3   5   9     2906.97     3292.28    239.64 o 
   4   5   9     1583.03     1655.72    185.71 o 
   5   5   9      709.70      751.03    149.10 o 
   6   5   9     2716.22     2977.87    339.24 o 
   7   5   9     1800.15     1291.76    324.93 o 
   8   5   9      116.35      197.26    217.64 o 
   9   5   9      272.12      346.54    257.18 o 
  -1   6   9     2210.19     1532.97    332.18 o 
   0   6   9     4087.85     4258.52    508.95 o 
   1   6   9     2265.82     2263.99    223.40 o 
   2   6   9      262.13      293.19    102.73 o 
   3   6   9     3309.50     3560.67    261.53 o 
   4   6   9     4247.33     4795.83    505.60 o 
   5   6   9      182.11      130.26    103.08 o 
   6   6   9      194.62      344.86    135.61 o 
   7   6   9     1461.52     1825.83    370.54 o 
   8   6   9      615.17      644.94    255.96 o 
   9   6   9       67.98      285.87    237.14 o 
  -1   7   9        1.19      -49.46    180.25 o 
   0   7   9     1445.17      676.63    298.15 o 
   1   7   9     2303.78     2364.49    427.14 o 
   2   7   9      784.51      836.99    253.33 o 
   3   7   9      198.01      289.34    202.12 o 
   4   7   9     1966.77     2173.34    341.16 o 
   5   7   9     1862.10     2116.18    414.02 o 
   6   7   9      205.96      296.67    134.09 o 
   7   7   9      186.99     -153.69    183.72 o 
   8   7   9      983.73     1106.99    310.98 o 
   9   7   9      472.56      899.74    326.09 o 
   0   8   9       11.40     -152.57    206.82 o 
   1   8   9     1067.72      748.10    317.47 o 
   2   8   9     2217.41     2523.18    447.07 o 
   3   8   9      402.91      419.50    221.12 o 
   4   8   9      104.40        0.81    166.64 o 
   5   8   9     1995.83     2137.20    370.67 o 
   6   8   9      844.14      921.72    268.64 o 
   7   8   9      127.14      167.81    178.34 o 
   1   9   9       14.71       25.10    202.55 o 
   2   9   9     1062.35      726.00    316.28 o 
   3   9   9      788.82      896.37    290.72 o 
   4   9   9      108.39       10.23    196.15 o 
   5   9   9      174.54      179.15    211.32 o 
   6   9   9      683.88      774.87    278.63 o 
   7   9   9      578.95      290.03    230.11 o 
   6  10   9       50.39       66.31    218.08 o 
   7  10   9      559.48      966.96    313.66 o 
  -6  -7  10      764.06      564.71    334.44 o 
  -5  -7  10      176.03      234.80    312.96 o 
  -4  -7  10      323.67      280.66    207.97 o 
  -3  -7  10     1601.36     1408.48    269.32 o 
  -2  -7  10     1228.62     1396.74    254.18 o 
  -1  -7  10      183.26       16.46    144.41 o 
   0  -7  10      331.72      189.96    154.45 o 
  -7  -6  10       77.23     -259.00    259.00 o 
  -6  -6  10     1276.41     1830.24    427.92 o 
  -5  -6  10     1418.31     1911.05    425.74 o 
  -4  -6  10      451.23     1056.61    222.20 o 
  -3  -6  10      598.86      569.23    194.11 o 
  -2  -6  10     1809.20     1717.93    253.70 o 
  -1  -6  10     1698.81     1862.30    258.08 o 
   0  -6  10      131.55      109.45    115.30 o 
   1  -6  10      594.38      713.15    174.93 o 
   2  -6  10     1940.10     1872.19    388.27 o 
  -7  -5  10      271.78      287.36    288.46 o 
  -6  -5  10      339.38      478.01    277.13 o 
  -5  -5  10     1988.66     2718.68    466.55 o 
  -4  -5  10     1985.72     1610.03    233.21 o 
  -3  -5  10      301.87      458.84    160.49 o 
  -2  -5  10      565.51      644.89    169.58 o 
  -1  -5  10     2749.61     2265.51    250.04 o 
   0  -5  10     2155.02     2573.04    253.11 o 
   1  -5  10       44.14      174.21    111.30 o 
   2  -5  10     1116.90     1221.58    384.55 o 
   3  -5  10     2299.04     2427.06    274.65 o 
   4  -5  10      850.56      972.93    307.06 o 
  -8  -4  10      659.03       99.23    235.12 o 
  -7  -4  10      852.41      986.20    237.48 o 
  -6  -4  10      377.36      571.09    180.65 o 
  -5  -4  10      352.70      354.43    228.63 o 
  -4  -4  10     1123.43     1154.55    193.66 o 
  -3  -4  10     1435.28     1749.40    218.37 o 
  -2  -4  10      195.97      180.35    169.92 o 
  -1  -4  10      925.14     1052.78    168.19 o 
   0  -4  10     1968.08     2021.99    208.61 o 
   1  -4  10     3104.70     3063.21    249.03 o 
   2  -4  10       27.37      -17.61     84.70 o 
   3  -4  10     1539.14     1871.98    225.60 o 
   4  -4  10     1778.73     1598.30    223.02 o 
   5  -4  10     1030.03      939.34    296.92 o 
  -7  -3  10      885.11      575.28    192.99 o 
  -6  -3  10     1297.88     1308.60    221.94 o 
  -5  -3  10      163.85      343.63    136.13 o 
  -4  -3  10      168.26      295.73    123.58 o 
  -3  -3  10     1371.11     1419.03    144.94 o 
  -2  -3  10     2627.84     3319.96    197.65 o 
  -1  -3  10      321.53      389.29    116.19 o 
   0  -3  10     1439.18     1503.72    167.81 o 
   1  -3  10     5520.63     4756.60    301.51 o 
   2  -3  10     3677.69     3537.22    251.56 o 
   3  -3  10        1.65       -8.31     82.93 o 
   4  -3  10     1266.63     1346.81    189.12 o 
   5  -3  10     1748.58     1770.14    327.18 o 
   6  -3  10      581.30      981.77    286.35 o 
  -7  -2  10      142.94      230.17    174.48 o 
  -6  -2  10     1399.29     1129.55    277.60 o 
  -5  -2  10     1767.25     1539.17    229.88 o 
  -4  -2  10      672.36      892.28    181.25 o 
  -3  -2  10     1061.92     1183.05    123.73 o 
  -2  -2  10     3165.28     3479.50    303.24 o 
  -1  -2  10     7226.40     6558.05    361.28 o 
   0  -2  10        6.83       28.41     55.27 o 
   1  -2  10     2449.79     2769.37    170.35 o 
   2  -2  10     4465.32     4741.18    220.56 o 
   3  -2  10     2219.04     2197.44    198.43 o 
   4  -2  10        4.74       56.06    106.17 o 
   6  -2  10     1922.94     2074.22    368.21 o 
  -7  -1  10      247.65      262.73    153.91 o 
  -6  -1  10      383.31      403.87    151.22 o 
  -5  -1  10     2229.23     2421.49    256.16 o 
  -4  -1  10     3981.51     4776.18    536.29 o 
  -3  -1  10      137.73      222.74     66.97 o 
  -2  -1  10     2333.44     2493.17    153.66 o 
  -1  -1  10     8796.01     8675.25    294.71 o 
   0  -1  10     7752.14     8056.63    282.97 o 
   1  -1  10      331.67      449.56     74.04 o 
   2  -1  10     1618.49     1874.36    134.49 o 
   3  -1  10     4071.86     4222.26    327.83 o 
   4  -1  10     1243.73     1424.50    269.86 o 
   5  -1  10       78.49      111.06    102.57 o 
   6  -1  10     1270.91      826.13    335.68 o 
  -7   0  10     1120.20      796.01    215.53 o 
  -6   0  10      304.96      382.31    260.42 o 
  -5   0  10      680.80      756.10    251.00 o 
  -4   0  10     3316.46     3457.21    271.63 o 
  -3   0  10     5717.02     5863.87    244.04 o 
  -2   0  10      637.79      794.42    102.60 o 
  -1   0  10     3156.62     3337.65    147.32 o 
   0   0  10     9027.41     9562.19    318.16 o 
   1   0  10     2889.97     3022.87    207.50 o 
   2   0  10       17.93       72.26     40.71 o 
   3   0  10     3527.78     3706.24    239.39 o 
   4   0  10     4129.37     4142.09    349.57 o 
   5   0  10     1257.06     1305.75    222.89 o 
   7   0  10     1097.40     1042.09    360.03 o 
   8   0  10      894.79      385.91    377.59 o 
  -7   1  10      596.25      611.42    297.69 o 
  -6   1  10     1376.30     1481.73    234.53 o 
  -5   1  10      252.56      293.58    132.23 o 
  -4   1  10     1827.32     2019.59    226.13 o 
  -3   1  10     5340.88     5217.31    408.99 o 
  -2   1  10     7146.38     7564.12    276.15 o 
  -1   1  10       42.84        3.58     37.56 o 
   0   1  10     1979.07     1846.09    167.32 o 
   1   1  10     6798.53     6208.49    288.03 o 
   2   1  10     3849.41     3607.16    207.58 o 
   3   1  10      126.47      255.56     78.59 o 
   4   1  10     2634.35     2600.45    207.40 o 
   5   1  10     5065.16     4877.34    282.33 o 
   6   1  10      943.42      746.26    260.41 o 
   7   1  10       65.09      124.68    223.38 o 
   8   1  10     1010.19     1698.03    429.37 o 
  -6   2  10     1063.32      548.13    349.82 o 
  -5   2  10     1737.80     1481.08    239.68 o 
  -4   2  10      250.49      257.92    123.95 o 
  -3   2  10      875.21      650.54    139.61 o 
  -2   2  10     3598.67     4368.62    212.28 o 
  -1   2  10     3641.43     3856.89    234.03 o 
   0   2  10       70.03       56.53     52.56 o 
   1   2  10     4524.55     4280.15    229.15 o 
   2   2  10    12299.34    10984.83    430.76 o 
   3   2  10     4616.32     4705.01    248.85 o 
   4   2  10        3.45      161.80     66.18 o 
   5   2  10     4353.16     4487.88    649.66 o 
   6   2  10     3668.01     3801.72    478.17 o 
   8   2  10      335.94      426.12    300.91 o 
   9   2  10     1102.03     1068.94    417.30 o 
  -5   3  10     1263.50      512.08    289.28 o 
  -4   3  10     2771.92     2909.01    314.78 o 
  -3   3  10      109.72       80.19    107.06 o 
  -2   3  10      710.36      813.31    154.77 o 
  -1   3  10     6471.00     6638.34    347.97 o 
   0   3  10     4353.99     4985.14    273.26 o 
   1   3  10       40.38       88.92     57.67 o 
   2   3  10     3434.83     3275.82    199.99 o 
   3   3  10     7661.11     6784.90    321.17 o 
   4   3  10     3316.60     3255.14    225.26 o 
   5   3  10      386.09      330.51    185.61 o 
   6   3  10     2244.48     2526.04    226.22 o 
   7   3  10     3179.57     3287.36    478.04 o 
   8   3  10      553.24      555.63    285.91 o 
   9   3  10      210.34      403.43    302.81 o 
  -5   4  10      224.34        0.52    267.26 o 
  -4   4  10     1899.22     1911.10    406.29 o 
  -3   4  10     1278.38     1447.00    339.22 o 
  -2   4  10        3.25       55.76    113.92 o 
  -1   4  10     1476.73     1489.41    194.21 o 
   0   4  10     5048.39     5224.72    319.63 o 
   1   4  10     2392.67     2700.14    213.71 o 
   2   4  10      225.35      475.72     93.56 o 
   3   4  10     2596.33     2505.12    209.34 o 
   4   4  10     4229.09     4214.67    261.81 o 
   5   4  10     1482.55     1720.41    199.03 o 
   6   4  10      187.60       62.92     97.78 o 
   7   4  10     1810.99     1163.62    324.49 o 
   8   4  10     2277.63     1918.83    397.88 o 
   9   4  10      226.89      346.61    289.71 o 
  -3   5  10     1948.41     2649.13    427.65 o 
  -2   5  10     1967.27     1284.27    297.17 o 
  -1   5  10        5.03      -21.85    184.96 o 
   0   5  10     1629.53     1540.30    198.62 o 
   1   5  10     4077.61     4768.58    297.03 o 
   2   5  10     1409.04     1385.89    171.71 o 
   3   5  10      133.44       44.96     85.26 o 
   4   5  10     1938.53     2058.98    211.60 o 
   5   5  10     3240.83     3995.19    290.08 o 
   6   5  10      722.70      836.61    165.16 o 
   7   5  10      497.38      815.70    273.03 o 
   9   5  10      906.02      591.17    324.15 o 
  -1   6  10     1290.09     1076.78    324.27 o 
   0   6  10      188.63      154.21    138.05 o 
   1   6  10     1927.65     1786.91    212.42 o 
   2   6  10     4134.58     4259.94    294.72 o 
   3   6  10      740.30      740.82    149.43 o 
   4   6  10      170.15      247.39    118.11 o 
   5   6  10     2620.63     2604.28    383.32 o 
   6   6  10     2039.68     2043.18    238.77 o 
   7   6  10      223.48      396.22    219.71 o 
   8   6  10      148.85      -72.79    184.45 o 
   9   6  10      603.22      793.92    306.82 o 
  -1   7  10     2193.69     2449.92    470.76 o 
   0   7  10     1077.46      570.45    266.23 o 
   1   7  10       13.87      -85.16    162.44 o 
   2   7  10     1840.52     1940.15    367.79 o 
   3   7  10     2108.93     2639.28    389.71 o 
   4   7  10     1017.61     1001.78    185.83 o 
   5   7  10      197.33      479.47    154.61 o 
   6   7  10     1146.42     1427.85    305.01 o 
   7   7  10     1466.22     1594.35    227.74 o 
   8   7  10       71.22     -171.05    223.75 o 
   9   7  10      207.34      551.00    293.09 o 
   0   8  10     1651.26     1269.85    375.03 o 
   1   8  10      673.87      674.76    290.78 o 
   2   8  10       46.47       -1.69    190.70 o 
   3   8  10     1520.35     1368.75    331.07 o 
   4   8  10     2683.77     2283.30    395.58 o 
   5   8  10      399.06      421.71    243.94 o 
   6   8  10      158.22       20.76    185.85 o 
   7   8  10     1027.57     1114.66    300.75 o 
   1   9  10     1267.77     1085.84    372.77 o 
   2   9  10      300.21       64.63    232.23 o 
   3   9  10       83.37       96.12    240.75 o 
   4   9  10      905.34      821.01    311.19 o 
   5   9  10      759.77      947.60    318.61 o 
   6   9  10      110.96      -90.31    193.35 o 
   7   9  10      191.21       10.45    218.75 o 
  -5  -7  11      745.16      582.37    336.57 o 
  -4  -7  11     1065.28      824.76    261.95 o 
  -3  -7  11      202.24      202.54    193.09 o 
  -2  -7  11      240.67      274.75    190.25 o 
  -1  -7  11     1274.18      838.33    227.88 o 
   0  -7  11      697.77      190.88    260.60 o 
  -6  -6  11      262.50      537.03    322.39 o 
  -5  -6  11      164.04      312.15    295.59 o 
  -4  -6  11     1566.08     2038.53    370.27 o 
  -3  -6  11     2162.71     2005.41    298.99 o 
  -2  -6  11      206.16       76.24    166.09 o 
  -1  -6  11      214.60      162.38    141.13 o 
   0  -6  11     1655.43     1128.62    203.24 o 
   1  -6  11      899.44      508.19    175.79 o 
   2  -6  11       34.84       40.62    122.77 o 
  -7  -5  11      665.70      413.71    338.62 o 
  -6  -5  11     1746.84     1697.29    409.06 o 
  -5  -5  11      282.37      474.91    293.62 o 
  -4  -5  11      333.21      257.41    177.58 o 
  -3  -5  11     3198.63     3072.54    452.49 o 
  -2  -5  11     2634.65     2144.32    261.08 o 
  -1  -5  11      239.91      390.37    139.64 o 
   0  -5  11      725.38      769.91    163.37 o 
   1  -5  11     3507.54     3262.51    289.21 o 
   2  -5  11     1600.96     1271.52    202.02 o 
   3  -5  11       10.38      116.14    131.28 o 
  -7  -4  11      105.38      212.75    178.84 o 
  -6  -4  11     1670.53     1935.27    419.14 o 
  -5  -4  11     2347.95     1912.18    388.61 o 
  -4  -4  11      530.19      484.86    167.27 o 
  -3  -4  11      297.35      552.72    157.76 o 
  -2  -4  11     3249.58     2515.67    265.03 o 
  -1  -4  11     2517.02     2536.22    246.77 o 
   0  -4  11       72.93       79.62     85.19 o 
   1  -4  11     1303.00     1071.81    171.55 o 
   2  -4  11     3971.26     4321.98    327.21 o 
   3  -4  11     1997.15     1762.50    225.86 o 
   4  -4  11        2.64       32.35    154.01 o 
   5  -4  11      769.63      712.60    279.15 o 
  -7  -3  11      203.28       88.99    179.06 o 
  -6  -3  11       83.99      219.70    150.37 o 
  -5  -3  11     1959.29     2341.00    272.13 o 
  -4  -3  11     2049.73     2183.28    238.37 o 
  -3  -3  11       82.25      207.80     87.91 o 
  -2  -3  11      266.88      240.58     91.97 o 
  -1  -3  11     6514.18     7736.75    386.39 o 
   0  -3  11     2982.77     2928.02    258.12 o 
   1  -3  11      167.12      225.49     92.51 o 
   2  -3  11     2096.68     2313.71    214.47 o 
   3  -3  11     3939.73     4746.04    307.80 o 
   4  -3  11      982.95      884.81    169.57 o 
   5  -3  11        3.58       13.32    158.17 o 
   6  -3  11     1099.59      426.86    253.11 o 
  -7  -2  11     1127.79     1858.14    492.69 o 
  -6  -2  11      357.52      413.96    159.72 o 
  -5  -2  11      129.87       -3.44    150.26 o 
  -4  -2  11     2153.89     2391.76    274.08 o 
  -3  -2  11     1769.37     1982.04    156.23 o 
  -2  -2  11      193.56      115.36     71.08 o 
  -1  -2  11     2491.99     2441.50    227.30 o 
   0  -2  11     5519.56     5040.27    221.87 o 
   1  -2  11     2121.34     2186.13    157.51 o 
   2  -2  11       16.69      228.47    157.84 o 
   3  -2  11     2312.21     2410.97    213.09 o 
   4  -2  11     2901.76     2763.73    236.75 o 
   5  -2  11     1177.89     1508.26    276.99 o 
  -7  -1  11     1119.05      760.81    207.84 o 
  -6  -1  11     1282.88     1090.71    405.55 o 
  -5  -1  11      136.92      179.89    119.18 o 
  -4  -1  11      702.95      673.34    216.81 o 
  -3  -1  11     5613.96     5666.15    240.76 o 
  -2  -1  11     3273.09     3290.63    172.48 o 
  -1  -1  11      160.73      111.43     54.41 o 
   0  -1  11     2795.76     3094.28    211.63 o 
   1  -1  11     5537.04     5826.04    230.70 o 
   2  -1  11     2514.36     2762.92    227.82 o 
   3  -1  11        4.77      177.15    126.76 o 
   4  -1  11     2375.75     2495.06    178.74 o 
   5  -1  11     3424.50     3638.06    295.24 o 
   6  -1  11      569.34      572.34    298.28 o 
  -6   0  11     1440.74     1181.72    219.58 o 
  -5   0  11     2292.51     2567.36    313.29 o 
  -4   0  11      404.59      279.99    110.14 o 
  -3   0  11     1750.44     1999.65    190.08 o 
  -2   0  11     6511.45     6615.77    323.01 o 
  -1   0  11     5264.30     4954.26    261.02 o 
   0   0  11       62.95      387.29     89.06 o 
   1   0  11     4558.73     4347.03    238.56 o 
   2   0  11     6150.50     6110.45    494.94 o 
   3   0  11     1424.64     1922.92    191.11 o 
   4   0  11        5.15      178.73     98.71 o 
   5   0  11     2515.45     2685.68    246.53 o 
   6   0  11     1915.90     1714.43    376.41 o 
   7   0  11      344.13      222.96    326.30 o 
   8   0  11       84.92       -2.65    299.93 o 
  -6   1  11      367.56      377.39    249.83 o 
  -5   1  11     2508.16     1508.53    364.46 o 
  -4   1  11     4482.54     4296.91    505.02 o 
  -3   1  11       92.59      188.79    140.88 o 
  -2   1  11     3000.83     3325.96    247.45 o 
  -1   1  11     9255.96     9115.26    391.49 o 
   0   1  11     3343.84     3012.03    193.20 o 
   1   1  11       22.03       66.94     55.44 o 
   2   1  11     2842.01     3237.93    204.23 o 
   3   1  11     5260.15     5438.41    284.47 o 
   4   1  11     1759.77     2192.90    204.22 o 
   5   1  11       88.47      150.19     97.13 o 
   6   1  11     1141.23      995.03    298.94 o 
   7   1  11     1756.57     1501.18    400.02 o 
   8   1  11      122.19      167.67    276.30 o 
  -5   2  11      429.11      341.70    258.59 o 
  -4   2  11     3886.81     3620.20    486.24 o 
  -3   2  11     2000.03     1947.33    347.20 o 
  -2   2  11      127.95      377.23    228.61 o 
  -1   2  11     2518.25     3032.05    229.93 o 
   0   2  11     7896.09     7634.51    350.64 o 
   1   2  11     2529.50     2795.42    200.69 o 
   2   2  11        7.65       49.63     52.66 o 
   3   2  11     5729.17     5617.58    288.48 o 
   4   2  11     6249.05     5676.62    782.88 o 
   5   2  11     1358.55     1555.15    183.93 o 
   6   2  11      125.62      132.82    171.50 o 
   7   2  11     2281.11     2932.60    471.69 o 
   8   2  11     1721.98     1488.46    391.68 o 
  -5   3  11       50.71     -200.64    200.64 o 
  -4   3  11      766.77      593.43    261.71 o 
  -3   3  11     3959.21     4670.81    533.81 o 
  -2   3  11     2133.36     2397.08    254.57 o 
  -1   3  11       13.84       -4.27     80.47 o 
   0   3  11     3665.29     3916.50    240.60 o 
   1   3  11     8977.61     7860.78    359.72 o 
   2   3  11     2386.32     2580.02    458.94 o 
   3   3  11       96.96      229.00     85.95 o 
   4   3  11     3335.16     3640.77    258.08 o 
   5   3  11     5415.91     5400.80    316.32 o 
   6   3  11      527.46      591.70    291.73 o 
   7   3  11      320.25       73.24    192.71 o 
   8   3  11     2178.49     2975.61    518.57 o 
   9   3  11     1136.01     1538.67    451.76 o 
  -4   4  11       55.81      105.25    233.54 o 
  -3   4  11     1008.64     1210.01    332.85 o 
  -2   4  11     3272.40     3785.80    454.33 o 
  -1   4  11      390.33      411.73    174.86 o 
   0   4  11        0.09        7.03     81.26 o 
   1   4  11     3701.79     4124.22    268.15 o 
   2   4  11     4269.00     3912.82    243.29 o 
   3   4  11     1126.08     1168.28    158.66 o 
   4   4  11       75.20        3.75     71.09 o 
   5   4  11     3918.60     4177.95    764.87 o 
   6   4  11     2995.76     3751.13    642.28 o 
   7   4  11      815.38      613.48    253.62 o 
   8   4  11      195.93      173.41    207.42 o 
   9   4  11     1168.24      598.65    291.34 o 
  -3   5  11       13.89       25.17    199.75 o 
  -2   5  11     1087.18     1733.15    342.80 o 
  -1   5  11     2634.98     2581.65    271.09 o 
   0   5  11      946.79     1187.72    185.24 o 
   1   5  11       25.16       66.67     90.09 o 
   2   5  11     1963.99     1791.51    197.42 o 
   3   5  11     1464.76     1434.39    319.91 o 
   4   5  11     1085.11     1284.10    382.15 o 
   5   5  11      367.37      454.07    137.55 o 
   6   5  11     2427.70     2554.47    284.60 o 
   7   5  11     1898.64     1958.13    395.71 o 
   8   5  11      114.35       69.55    190.85 o 
   9   5  11      175.19      117.25    245.62 o 
  -1   6  11     1500.26     2215.17    445.49 o 
   0   6  11     1182.47     1142.44    194.46 o 
   1   6  11      779.03      517.76    143.91 o 
   2   6  11      148.35      158.86     97.19 o 
   3   6  11     1938.22     1699.89    267.99 o 
   4   6  11     2634.85     3002.61    266.79 o 
   5   6  11      488.03      595.54    207.66 o 
   6   6  11      203.20       82.42    115.79 o 
   7   6  11     1242.48     1125.95    331.63 o 
   8   6  11      470.20        7.58    244.54 o 
   9   6  11       54.62     -217.12    217.12 o 
  -1   7  11        0.34       57.56    280.78 o 
   0   7  11      907.59      884.11    340.42 o 
   1   7  11     1272.47     1502.06    369.33 o 
   2   7  11     1040.66     1438.14    310.63 o 
   3   7  11      155.42      259.42    174.44 o 
   4   7  11     1700.10     2086.57    255.71 o 
   5   7  11     1656.03     1613.42    554.37 o 
   6   7  11      345.60      249.40    145.63 o 
   7   7  11      196.68      249.75    150.76 o 
   8   7  11      756.45      776.29    327.01 o 
   9   7  11      403.12      363.92    300.99 o 
   0   8  11       21.84      154.19    292.78 o 
   1   8  11     1088.89     1279.96    360.32 o 
   2   8  11     2201.16     2509.85    450.15 o 
   3   8  11      805.88      866.49    273.05 o 
   4   8  11      121.07      353.00    228.91 o 
   5   8  11     1621.13     1791.76    355.89 o 
   6   8  11     1096.11      769.38    258.65 o 
   7   8  11       26.18       58.14    209.76 o 
   8   8  11      186.60      -18.62    257.91 o 
   2   9  11      996.28     1200.39    376.20 o 
   3   9  11     1140.01     1116.08    344.56 o 
   4   9  11      192.60       21.42    200.50 o 
   5   9  11      219.79      351.91    244.66 o 
   6   9  11      518.82      468.39    263.82 o 
   7   9  11      401.51      313.72    231.94 o 
  -4  -7  12      155.68       61.87    365.29 o 
  -3  -7  12     1061.97     1022.70    284.63 o 
  -2  -7  12      788.46      703.33    377.87 o 
  -1  -7  12      181.65      650.14    345.57 o 
  -6  -6  12      581.88      513.44    330.08 o 
  -5  -6  12     1224.52     1984.08    435.42 o 
  -4  -6  12      341.71       71.62    189.50 o 
  -3  -6  12      293.94      194.80    176.45 o 
  -2  -6  12     1163.46     1228.18    247.03 o 
  -1  -6  12     1009.89      704.61    200.51 o 
   0  -6  12       76.67      -12.50    122.36 o 
   1  -6  12      232.03       87.52    128.06 o 
   2  -6  12      981.95      570.11    282.92 o 
  -6  -5  12      134.49      367.28    328.86 o 
  -5  -5  12     1849.86     2681.93    479.03 o 
  -4  -5  12     1800.34     2168.57    317.47 o 
  -3  -5  12      233.71      286.60    166.63 o 
  -2  -5  12      640.45      288.71    162.85 o 
  -1  -5  12     2134.78     2161.76    503.99 o 
   0  -5  12     1429.47     1429.16    220.87 o 
   1  -5  12       75.04       25.88    116.62 o 
   2  -5  12      730.02      624.48    165.97 o 
   3  -5  12     1564.41     1446.33    226.36 o 
  -7  -4  12     1049.21      224.55    313.41 o 
  -6  -4  12      289.07      156.71    256.59 o 
  -5  -4  12      399.03      498.63    277.21 o 
  -4  -4  12     2566.45     2770.52    284.83 o 
  -3  -4  12     1718.39     1872.54    239.78 o 
  -2  -4  12      294.14      179.79    247.25 o 
  -1  -4  12     1232.86     1405.87    211.05 o 
   0  -4  12     2783.60     2874.88    314.90 o 
   1  -4  12     2049.76     1891.76    220.12 o 
   2  -4  12       46.35      237.93    108.05 o 
   3  -4  12     1013.33      979.79    185.31 o 
   4  -4  12     1610.89     1369.60    314.86 o 
  -7  -3  12      894.40     1376.03    357.01 o 
  -6  -3  12     1251.43     1483.19    270.97 o 
  -5  -3  12      247.50      282.21    149.54 o 
  -4  -3  12      555.25      578.51    161.84 o 
  -3  -3  12     2808.08     2836.66    208.30 o 
  -2  -3  12     1833.72     2066.10    321.67 o 
  -1  -3  12      261.93      351.44    243.31 o 
   0  -3  12     1326.12     1409.25    189.09 o 
   1  -3  12     4075.99     3948.46    278.13 o 
   2  -3  12     2611.53     2533.18    416.70 o 
   3  -3  12        4.99       53.29    136.53 o 
   4  -3  12     1137.68     1449.55    307.24 o 
  -6  -2  12     1282.66     1144.63    317.27 o 
  -5  -2  12      939.07     1102.26    203.17 o 
  -4  -2  12      414.76      478.91    139.05 o 
  -3  -2  12      815.33      944.39    128.61 o 
  -2  -2  12     1376.98     1552.89    171.15 o 
  -1  -2  12     2746.69     2687.08    211.46 o 
   0  -2  12       23.57        2.46     79.34 o 
   1  -2  12     1585.17     1518.67    183.48 o 
   2  -2  12     1985.27     2482.55    311.93 o 
   3  -2  12     1883.15     2569.04    329.65 o 
   4  -2  12       18.67       58.88    142.20 o 
  -6  -1  12      160.37      161.71    185.33 o 
  -5  -1  12     1139.83     1642.25    352.60 o 
  -4  -1  12     1386.38     1831.61    339.90 o 
  -3  -1  12       66.99      292.30    118.72 o 
  -2  -1  12      759.66      761.16    141.69 o 
  -1  -1  12     2322.15     2374.58    208.16 o 
   0  -1  12     2818.68     2501.67    200.97 o 
   1  -1  12      184.39      227.44    133.89 o 
   2  -1  12     1177.95     1103.20    153.61 o 
   3  -1  12     3424.73     3715.13    449.11 o 
   4  -1  12     2338.85     2830.07    434.01 o 
   5  -1  12       37.45      267.61    175.17 o 
  -6   0  12      227.13       80.01    196.30 o 
  -5   0  12      346.62      429.87    219.72 o 
  -4   0  12     1871.86     2083.86    367.13 o 
  -3   0  12     2754.22     2262.73    353.57 o 
  -2   0  12      385.91      313.09    109.24 o 
  -1   0  12     1276.36     1282.54    152.17 o 
   0   0  12     3116.95     3059.56    213.47 o 
   1   0  12     5019.32     4314.05    330.51 o 
   2   0  12      108.46      140.76    109.34 o 
   3   0  12     3136.64     3580.36    266.44 o 
   4   0  12     4691.87     5170.54    326.19 o 
   5   0  12     1460.49     1829.77    286.08 o 
   6   0  12       69.27       28.63    201.74 o 
   7   0  12      907.11      894.56    356.25 o 
   8   0  12      812.76      756.41    394.81 o 
  -6   1  12     1191.79      925.40    346.85 o 
  -5   1  12      158.56       27.97    186.44 o 
  -4   1  12     1059.06      937.56    268.81 o 
  -3   1  12     3733.20     4287.73    479.42 o 
  -2   1  12     4942.79     4790.97    300.58 o 
  -1   1  12       31.01      -13.11     61.36 o 
   0   1  12     2624.40     2015.62    322.12 o 
   1   1  12     6410.83     5707.33    288.10 o 
   2   1  12     4385.55     4316.61    251.70 o 
   3   1  12       29.36      191.77     83.00 o 
   4   1  12     1589.40     2023.10    205.28 o 
   5   1  12     3137.46     3453.74    274.01 o 
   6   1  12      337.19      419.57    240.77 o 
   8   1  12      667.24      561.82    349.74 o 
  -5   2  12     1504.28     1824.26    397.18 o 
  -4   2  12      173.16     -136.98    136.98 o 
  -3   2  12     1099.31      580.19    238.92 o 
  -2   2  12     2685.16     2905.46    255.04 o 
  -1   2  12     3192.85     3608.91    281.56 o 
   0   2  12       52.67       43.75     59.95 o 
   1   2  12     3221.08     3252.72    225.46 o 
   2   2  12     8483.66     8359.12    375.17 o 
   3   2  12     2106.63     2427.15    203.78 o 
   4   2  12        6.41      104.87     74.60 o 
   5   2  12     2116.75     2557.99    233.59 o 
   6   2  12     1386.89     1445.19    198.47 o 
   7   2  12      436.74      184.03    201.03 o 
   8   2  12      181.84       92.45    258.64 o 
  -5   3  12      826.16      486.61    302.71 o 
  -4   3  12     1454.69     1987.87    429.35 o 
  -3   3  12       99.38       21.93    163.99 o 
  -2   3  12     1148.23     1023.29    192.91 o 
  -1   3  12     4831.60     4861.29    307.81 o 
   0   3  12     4796.72     5028.80    289.87 o 
   1   3  12        0.90       99.77     58.17 o 
   2   3  12     2558.47     2731.53    220.46 o 
   3   3  12     4893.60     4430.32    266.00 o 
   4   3  12     1145.55     1499.25    333.71 o 
   5   3  12      201.78      476.92    139.70 o 
   6   3  12     1503.60     1767.53    215.40 o 
   7   3  12     2156.24     2666.07    449.35 o 
  -4   4  12      979.36     1343.22    379.59 o 
  -3   4  12     1034.27     1352.10    347.95 o 
  -2   4  12       88.66      114.67    164.13 o 
  -1   4  12     1635.42     1776.07    228.11 o 
   0   4  12     3683.92     3731.98    282.95 o 
   1   4  12     2571.86     2610.85    226.96 o 
   2   4  12       19.77      124.96     77.83 o 
   3   4  12     2375.98     2644.04    302.46 o 
   4   4  12     3943.63     4264.52    293.15 o 
   5   4  12     1332.43     1313.52    191.01 o 
   6   4  12      132.38      140.56    153.94 o 
   7   4  12     2095.77     2137.36    426.52 o 
   8   4  12     1886.86     1888.28    415.35 o 
   9   4  12      509.40      395.22    284.80 o 
  -3   5  12     1179.65     1638.98    386.53 o 
  -2   5  12     1962.22     1694.80    355.78 o 
  -1   5  12       23.83      -14.56    115.03 o 
   0   5  12      870.88     1129.23    185.92 o 
   1   5  12     3848.33     4306.77    337.65 o 
   2   5  12     1674.93     1940.80    208.17 o 
   3   5  12      117.86      188.21     98.75 o 
   4   5  12     1823.61     1473.03    199.89 o 
   5   5  12     3412.61     4064.24    311.53 o 
   6   5  12     1054.26      964.16    185.46 o 
   7   5  12      288.45       85.97    207.57 o 
   8   5  12     1331.22     1068.23    364.25 o 
   9   5  12      962.23      930.27    321.50 o 
  -1   6  12     1148.85      874.39    204.56 o 
   0   6  12       75.29      183.29    139.48 o 
   1   6  12     1043.06      619.06    151.86 o 
   2   6  12     2389.35     2085.74    232.66 o 
   3   6  12      565.48      484.60    141.22 o 
   4   6  12      272.04      180.20    112.68 o 
   5   6  12     1883.05     2071.75    246.26 o 
   6   6  12     1803.11     2199.31    274.33 o 
   7   6  12      360.96      313.17    154.30 o 
   8   6  12      144.10        9.42    218.60 o 
   0   7  12      679.68     1564.84    407.76 o 
   1   7  12       47.59      316.56    208.22 o 
   2   7  12      968.03      869.42    269.54 o 
   3   7  12     1583.00     1612.73    226.05 o 
   4   7  12      438.70      362.23    145.05 o 
   5   7  12      197.83      275.49    154.31 o 
   6   7  12      700.02      842.40    197.85 o 
   7   7  12     1043.40     1419.24    266.00 o 
   8   7  12      110.72     -229.57    229.57 o 
   0   8  12     1131.86      771.80    358.40 o 
   1   8  12      455.56      377.84    280.16 o 
   2   8  12      195.10      250.48    244.07 o 
   3   8  12     1118.92     1175.29    305.84 o 
   4   8  12     2015.42     1490.39    342.75 o 
   5   8  12      217.74       33.34    189.24 o 
   6   8  12       60.30       39.08    204.32 o 
   7   8  12      877.56     1233.90    242.99 o 
   8   8  12      469.80      206.40    303.94 o 
   3   9  12       59.53       72.35    202.48 o 
   4   9  12      861.33      374.06    275.19 o 
   5   9  12      639.20     1120.99    337.23 o 
   6   9  12      116.43      268.13    257.68 o 
   7   9  12      106.40      151.69    248.41 o 
  -5  -6  13       54.92       37.32    274.24 o 
  -4  -6  13      833.25     1017.59    265.27 o 
  -3  -6  13     1566.06     1307.92    267.91 o 
  -2  -6  13      186.63      -36.05    225.71 o 
  -1  -6  13      153.91      103.27    206.97 o 
  -4  -5  13      292.56      559.41    280.44 o 
  -3  -5  13     1609.61     1168.69    336.00 o 
  -2  -5  13     1475.35     1767.07    354.62 o 
  -1  -5  13      160.97       57.34    167.38 o 
   0  -5  13      517.18      500.19    195.22 o 
   1  -5  13     1907.78     2135.69    352.16 o 
   2  -5  13      902.73     1325.00    305.96 o 
  -3  -4  13      372.59      229.00    198.67 o 
  -2  -4  13     2088.36     1888.41    327.45 o 
  -1  -4  13     2221.38     1844.31    326.58 o 
   0  -4  13       63.53      110.70    146.61 o 
   1  -4  13      676.35      403.05    194.79 o 
   2  -4  13     2402.54     2126.42    351.92 o 
   3  -4  13      828.48      343.72    204.44 o 
   4  -4  13        7.07      -45.26    226.54 o 
  -6  -3  13      130.39      198.14    221.69 o 
  -5  -3  13     1179.07      752.39    294.43 o 
  -4  -3  13     2374.85     2994.44    405.63 o 
  -2  -3  13      617.06      558.30    199.79 o 
  -1  -3  13     5555.36     6617.40    510.83 o 
   0  -3  13     3319.19     3633.64    401.52 o 
   1  -3  13      201.43      294.64    166.05 o 
   2  -3  13     1021.40      668.15    209.46 o 
   3  -3  13     3265.81     4094.49    453.11 o 
   4  -3  13      930.61      929.68    261.65 o 
  -6  -2  13      292.40      -34.96    212.43 o 
  -5  -2  13      180.97       57.41    198.00 o 
  -4  -2  13     2385.49     2280.24    367.48 o 
  -3  -2  13     2871.53     3243.70    256.48 o 
  -2  -2  13      337.59      290.47     94.59 o 
  -1  -2  13     1122.17      647.44    175.32 o 
   0  -2  13     5364.39     5184.47    298.74 o 
   1  -2  13     2579.97     2559.62    322.75 o 
   2  -2  13        5.08      -91.49     91.49 o 
   3  -2  13     1494.19     1880.19    298.01 o 
   4  -2  13     2772.97     2439.81    347.41 o 
  -6  -1  13      957.38      913.19    315.61 o 
  -5  -1  13       96.58      127.70    185.99 o 
  -4  -1  13      271.29      363.69    196.16 o 
  -3  -1  13     4103.95     4727.23    478.36 o 
  -2  -1  13     2508.73     2621.60    295.08 o 
  -1  -1  13       40.08      147.57     87.51 o 
   0  -1  13      744.85      795.09    271.89 o 
   1  -1  13     4463.18     4555.93    318.48 o 
   2  -1  13     1432.44     1699.85    200.22 o 
   3  -1  13        9.38      110.84     98.97 o 
   4  -1  13     2072.80     2092.17    253.25 o 
   5  -1  13     3409.82     3575.12    405.54 o 
  -6   0  13     1293.41     1155.73    347.89 o 
  -5   0  13     1254.37     1442.23    349.00 o 
  -4   0  13      272.00      352.13    183.06 o 
  -3   0  13      596.60      708.40    224.90 o 
  -2   0  13     2702.06     2742.07    230.76 o 
  -1   0  13     1722.85     1671.54    174.11 o 
   0   0  13        1.71       51.95     65.57 o 
   1   0  13     1972.51     1863.38    182.31 o 
   2   0  13     4751.23     4767.77    283.80 o 
   3   0  13     1202.09     1462.17    191.17 o 
   4   0  13       85.20      234.27    126.38 o 
   5   0  13     2454.18     2819.56    275.99 o 
   6   0  13     1906.91     2152.91    452.40 o 
   7   0  13      396.09      345.37    298.19 o 
  -5   1  13     1856.90     2220.42    442.29 o 
  -4   1  13     1904.59     1629.18    355.78 o 
  -3   1  13       67.70       18.33    141.02 o 
  -2   1  13     1124.47     1261.09    263.75 o 
  -1   1  13     4843.44     5036.54    289.82 o 
   0   1  13     1627.79     1719.02    174.35 o 
   1   1  13        0.82        5.35     61.65 o 
   2   1  13     3448.15     3427.78    302.53 o 
   3   1  13     4251.80     4288.31    484.79 o 
   4   1  13     1517.34     1939.57    209.64 o 
   5   1  13       15.40       71.89     96.89 o 
   6   1  13     1179.03     1355.21    369.25 o 
   7   1  13     1389.67     1821.64    424.56 o 
   8   1  13      126.29      -11.41    284.25 o 
  -5   2  13      386.23      408.97    259.40 o 
  -4   2  13     2040.56     1898.17    413.97 o 
  -3   2  13     1971.34     2125.21    391.37 o 
  -2   2  13       62.08      207.52    206.45 o 
  -1   2  13     1828.18     2132.24    214.77 o 
   0   2  13     4946.17     4857.77    279.99 o 
   1   2  13     2794.14     2989.16    408.01 o 
   2   2  13       11.46        6.82     53.20 o 
   3   2  13     3829.19     3541.31    252.75 o 
   4   2  13     3840.75     3710.31    273.25 o 
   5   2  13      745.69      790.99    186.81 o 
   6   2  13       35.41      185.28    141.31 o 
   7   2  13     1294.69      947.99    335.61 o 
  -4   3  13      544.59      223.93    234.23 o 
  -3   3  13     2174.50     2220.81    410.53 o 
  -2   3  13     3068.75     3208.52    439.34 o 
  -1   3  13       10.56       95.12    155.55 o 
   0   3  13     3053.23     2907.79    241.49 o 
   1   3  13     8068.62     7830.11    453.39 o 
   2   3  13     2327.16     2320.65    207.89 o 
   3   3  13       17.82       48.26     67.94 o 
   4   3  13     1594.35     1390.86    187.90 o 
   5   3  13     2212.93     2232.62    279.69 o 
   6   3  13      279.82      208.31    123.31 o 
   7   3  13      156.52      -84.13    184.01 o 
   8   3  13     1043.24      952.68    331.30 o 
  -4   4  13       39.15       71.54    241.41 o 
  -3   4  13      528.54      508.81    268.09 o 
  -2   4  13     3386.96     3185.60    456.82 o 
  -1   4  13     1168.28     1351.73    457.61 o 
   0   4  13        1.98      -10.12     85.12 o 
   1   4  13     2723.58     2784.71    242.99 o 
   2   4  13     4192.10     3885.93    273.13 o 
   3   4  13      801.63      778.46    145.92 o 
   4   4  13       12.26       95.06     91.60 o 
   5   4  13     2643.16     3025.90    269.85 o 
   6   4  13     2202.92     2702.40    269.54 o 
   7   4  13      582.44      280.32    205.97 o 
   8   4  13      189.24      292.87    237.82 o 
  -3   5  13        1.50      188.93    237.73 o 
  -2   5  13      825.57      807.01    284.39 o 
  -1   5  13     3542.30     3595.25    410.20 o 
   0   5  13      978.14      899.83    183.34 o 
   1   5  13       24.31       88.64    140.54 o 
   2   5  13     1852.38     1813.89    210.61 o 
   3   5  13     2760.45     2909.78    260.41 o 
   4   5  13      733.89      673.48    220.90 o 
   5   5  13      242.34      394.37    136.43 o 
   6   5  13     2096.57     2526.52    275.48 o 
   7   5  13     2411.18     2866.15    496.52 o 
   8   5  13      145.94      -62.49    244.22 o 
  -1   6  13     1189.70     1095.72    232.23 o 
   0   6  13     1723.63     1523.37    234.43 o 
   1   6  13      207.49      170.12    121.45 o 
   2   6  13       61.87       42.96    155.81 o 
   3   6  13     1861.39     2128.27    287.82 o 
   4   6  13     2079.84     2325.37    472.89 o 
   5   6  13      448.63      436.33    155.91 o 
   6   6  13      166.02      161.47    144.45 o 
   7   6  13     1417.53     1650.24    252.29 o 
   8   6  13      738.22     1007.00    334.22 o 
   0   7  13      622.52      440.65    287.17 o 
   1   7  13      824.14      676.70    269.74 o 
   2   7  13      293.31      656.44    174.28 o 
   3   7  13       14.29      -64.21     98.22 o 
   4   7  13     1210.38     1636.24    239.93 o 
   5   7  13      816.85      981.54    241.36 o 
   6   7  13      300.81      428.23    170.72 o 
   7   7  13      127.60      462.82    176.74 o 
   8   7  13      668.64      752.71    304.62 o 
   0   8  13        3.43       53.95    276.00 o 
   1   8  13      778.86      731.60    330.91 o 
   2   8  13      788.61      865.23    323.70 o 
   3   8  13      380.06      200.36    198.15 o 
   4   8  13       86.94       -4.49    187.83 o 
   5   8  13      910.53     1075.67    314.21 o 
   6   8  13      757.06      874.91    209.47 o 
   7   8  13       84.72      136.06    174.89 o 
   8   8  13      158.67      180.62    277.34 o 
   4   9  13      286.06      305.32    274.77 o 
   5   9  13      184.87       59.47    238.04 o 
   6   9  13      473.61      486.71    301.14 o 
   7   9  13      435.77       98.64    267.57 o 
  -4  -6  14      208.31      472.32    336.96 o 
  -3  -6  14      110.22     -158.39    256.73 o 
  -3  -5  14      204.80      530.32    283.23 o 
  -2  -5  14      384.24      235.40    252.48 o 
  -1  -5  14     1326.93     1325.70    317.71 o 
   0  -5  14      980.42     1204.59    305.23 o 
   1  -5  14      118.78      -48.43    139.33 o 
  -3  -4  14     1435.59     1388.87    313.09 o 
  -2  -4  14      217.32     -124.91    167.60 o 
  -1  -4  14      607.71      811.30    244.55 o 
   0  -4  14     1934.20     1999.83    351.66 o 
   1  -4  14     1190.75      807.10    226.62 o 
   2  -4  14       52.92      305.89    192.54 o 
   3  -4  14      376.37      180.49    229.07 o 
  -6  -3  14      872.43      805.46    342.32 o 
  -5  -3  14      232.76      449.65    245.18 o 
  -3  -3  14     2552.35     2546.39    334.86 o 
  -2  -3  14     2039.38     2196.10    351.53 o 
  -1  -3  14      177.18      273.15    179.96 o 
   0  -3  14     1231.83      982.01    254.98 o 
   1  -3  14     2873.71     2741.78    367.84 o 
   2  -3  14     1471.24     1399.06    281.80 o 
   3  -3  14       14.64       -1.10    142.93 o 
   4  -3  14      664.70      665.33    232.18 o 
  -6  -2  14      872.17      786.69    310.37 o 
  -5  -2  14     1182.40     1506.17    359.22 o 
  -4  -2  14      273.08      301.64    180.56 o 
  -3  -2  14     1023.49      827.75    155.56 o 
  -2  -2  14     3871.88     3570.47    266.91 o 
  -1  -2  14     2395.46     2276.20    219.26 o 
   0  -2  14      130.55       81.41    114.67 o 
   1  -2  14     1682.08     1762.74    283.09 o 
   2  -2  14     2412.25     2424.99    337.37 o 
   3  -2  14     1216.16     1246.10    260.21 o 
   5  -2  14     1161.16     1252.51    309.89 o 
  -5  -1  14     1328.90     1267.68    338.47 o 
  -4  -1  14     1357.96     1589.42    341.14 o 
  -3  -1  14      113.02      347.41    175.84 o 
  -2  -1  14     1190.81     1146.28    169.03 o 
  -1  -1  14     3978.32     4123.56    269.78 o 
   0  -1  14     1413.15     1387.46    235.65 o 
   1  -1  14      137.03       -2.66     67.27 o 
   2  -1  14     1242.94     1437.09    198.38 o 
   3  -1  14     2626.37     3519.84    305.06 o 
   4  -1  14     1813.57     2183.47    341.86 o 
   5  -1  14        6.70       62.49    191.88 o 
  -5   0  14      312.19      155.24    194.62 o 
  -4   0  14     1918.69     2118.61    394.15 o 
  -3   0  14     1282.64     1696.78    328.25 o 
  -2   0  14      325.52      204.65     99.81 o 
  -1   0  14      919.84      911.83    147.27 o 
   0   0  14      768.47      857.07    181.85 o 
   1   0  14     2034.39     2085.38    200.89 o 
   2   0  14       30.19        7.87     80.02 o 
   3   0  14     1944.46     2497.30    245.21 o 
   4   0  14     2512.61     2748.31    274.55 o 
   5   0  14     1318.21     1694.05    670.67 o 
   6   0  14       74.52     -145.81    239.94 o 
  -5   1  14       98.26      238.54    198.87 o 
  -4   1  14      494.65      417.30    214.80 o 
  -3   1  14     1660.31     2028.88    367.03 o 
  -2   1  14     1388.45     1637.75    204.44 o 
  -1   1  14       29.97      -32.15     68.47 o 
   0   1  14     1002.05     1238.28    162.01 o 
   1   1  14     1673.44     1599.85    177.71 o 
   2   1  14     2208.29     2307.32    214.29 o 
   3   1  14        5.51       64.88     74.44 o 
   4   1  14     1214.80     1356.21    194.47 o 
   5   1  14     2091.41     2163.18    242.46 o 
   6   1  14      774.81      693.82    174.94 o 
   7   1  14       53.12      110.11    274.09 o 
  -4   2  14      133.28      -78.02    182.39 o 
  -3   2  14      514.84      548.71    235.26 o 
  -2   2  14     1157.52     1467.99    215.17 o 
  -1   2  14     1765.67     2152.28    439.94 o 
   0   2  14        4.26       20.72     70.46 o 
   1   2  14     1442.17     1315.86    186.09 o 
   2   2  14     3913.76     3985.75    281.07 o 
   3   2  14     2969.08     3128.03    249.93 o 
   4   2  14       38.11       54.52     85.90 o 
   5   2  14     1824.58     2110.33    238.23 o 
   6   2  14     1882.89     1966.87    235.67 o 
   7   2  14      470.78      613.99    272.36 o 
  -4   3  14     1121.74     1356.52    376.07 o 
  -3   3  14       28.27       79.42    203.36 o 
  -2   3  14      906.30     1549.97    349.63 o 
  -1   3  14     3271.45     3458.45    295.62 o 
   0   3  14     3851.31     4160.03    299.64 o 
   1   3  14        0.34       31.51     76.88 o 
   2   3  14     2471.96     2649.31    235.75 o 
   3   3  14     4103.36     4413.12    293.22 o 
   4   3  14     1440.27     1485.08    343.64 o 
   5   3  14      191.84      169.28    109.74 o 
   6   3  14      940.66     1268.92    226.32 o 
   7   3  14     1561.67     1519.63    379.67 o 
   8   3  14       84.25     -100.25    229.42 o 
  -3   4  14      908.43      932.98    320.17 o 
  -2   4  14       39.25      -41.95    174.36 o 
  -1   4  14     1585.48     1856.51    314.00 o 
   0   4  14     2881.16     2924.04    337.36 o 
   1   4  14     1873.75     1964.05    220.18 o 
   2   4  14        9.01      115.54    125.38 o 
   3   4  14     1667.07     1822.37    214.16 o 
   4   4  14     3052.66     3171.28    400.50 o 
   5   4  14      602.36      612.21    363.63 o 
   6   4  14       66.12       25.66    112.87 o 
   7   4  14     1174.14     1051.10    325.14 o 
   8   4  14      699.29      740.72    345.62 o 
  -3   5  14      790.77      716.07    345.78 o 
  -2   5  14     1071.09     1023.00    320.26 o 
  -1   5  14       19.20      -43.48    135.83 o 
   0   5  14      816.78      658.70    181.95 o 
   1   5  14     2771.62     3045.60    279.26 o 
   2   5  14     1760.06     1433.89    203.82 o 
   3   5  14       11.67      136.32    103.47 o 
   4   5  14     1482.63     1605.63    215.89 o 
   5   5  14     2406.76     3151.56    298.57 o 
   6   5  14      369.10      470.60    291.75 o 
   7   5  14      142.93      232.95    242.52 o 
   8   5  14      813.80     1134.16    355.06 o 
  -1   6  14      755.87      685.77    207.56 o 
   0   6  14        9.10      134.68    136.32 o 
   1   6  14     1106.21      933.08    192.22 o 
   2   6  14     1841.68     1704.93    230.83 o 
   3   6  14      831.05      697.29    161.64 o 
   4   6  14      133.28       88.37    128.36 o 
   5   6  14     1579.70     2293.90    273.98 o 
   6   6  14     1446.69     1614.83    339.05 o 
   7   6  14      335.11      603.62    194.00 o 
   8   6  14      133.76       27.23    261.59 o 
   0   7  14      741.30      794.54    338.04 o 
   1   7  14        0.66      127.33    217.64 o 
   2   7  14      652.12      891.22    268.22 o 
   3   7  14     1535.66     1548.99    234.41 o 
   4   7  14      590.61      559.76    171.49 o 
   5   7  14      180.93      112.84    141.92 o 
   6   7  14      639.83      932.80    226.03 o 
   7   7  14      945.41     1209.29    244.43 o 
   8   7  14      177.61        6.04    291.32 o 
   1   8  14      581.84      541.64    284.14 o 
   2   8  14      152.89      -63.15    201.38 o 
   3   8  14      668.85      703.61    295.49 o 
   4   8  14     1240.54     1333.54    351.50 o 
   5   8  14      115.42      178.93    230.45 o 
   6   8  14      100.79      142.10    200.79 o 
   7   8  14      636.15      873.90    263.35 o 
   8   8  14      472.78      601.39    379.24 o 
  -3  -5  15      794.45      773.05    320.45 o 
  -2  -5  15      855.33      836.82    308.02 o 
  -1  -5  15      105.84      326.65    237.07 o 
   0  -5  15      408.11      407.28    255.79 o 
  -2  -4  15     1156.48     1373.20    320.35 o 
  -1  -4  15     1789.45     1748.30    354.58 o 
   0  -4  15       71.51      389.72    202.33 o 
   1  -4  15      428.91      253.81    192.49 o 
   2  -4  15     1791.57     1191.91    297.13 o 
  -3  -3  15      236.62      325.93    191.45 o 
  -2  -3  15      601.18      380.73    181.39 o 
  -1  -3  15     2849.14     3128.82    415.12 o 
   0  -3  15     2010.34     1852.54    312.86 o 
   1  -3  15      119.50       85.16    139.11 o 
   2  -3  15      548.53      163.64    139.50 o 
   3  -3  15     1576.32     1183.16    269.36 o 
   4  -3  15      460.06      344.13    232.39 o 
  -5  -2  15      167.35      326.73    246.28 o 
  -4  -2  15     1383.65     1366.45    336.94 o 
  -3  -2  15     1841.24     1979.16    356.21 o 
  -2  -2  15      265.81      303.13    126.19 o 
  -1  -2  15      930.11      809.66    173.68 o 
   0  -2  15     3019.24     3164.96    371.62 o 
   4  -2  15     1802.40     2184.31    381.82 o 
   5  -2  15      579.44      843.60    284.07 o 
  -5  -1  15      103.64      111.07    234.79 o 
  -4  -1  15      369.01      471.54    226.57 o 
  -3  -1  15     2397.12     2302.74    375.73 o 
  -2  -1  15     2927.24     2853.74    246.86 o 
  -1  -1  15      115.30      137.45     93.07 o 
   0  -1  15      808.12      883.16    184.68 o 
   1  -1  15     4438.17     5132.87    316.29 o 
   2  -1  15     1817.70     2424.15    256.76 o 
   3  -1  15       24.70      239.37    132.44 o 
   4  -1  15     1213.38     1289.60    312.55 o 
   5  -1  15     2830.44     2823.93    406.10 o 
  -5   0  15     1145.02     1217.53    336.32 o 
  -4   0  15      303.41      654.22    254.46 o 
  -3   0  15      498.36      821.22    262.35 o 
  -2   0  15     2856.79     2427.41    235.36 o 
  -1   0  15     2649.13     2173.06    216.66 o 
   0   0  15       47.14       14.74     66.19 o 
   1   0  15     1143.48     1255.75    170.62 o 
   2   0  15     4790.31     5038.09    314.36 o 
   3   0  15     1814.71     2311.77    250.14 o 
   4   0  15       67.57      -60.94    130.79 o 
   5   0  15     1597.42     2084.64    269.12 o 
   6   0  15     1667.20     1431.71    418.03 o 
  -4   1  15     1296.01     1369.94    345.25 o 
  -3   1  15       50.15      196.00    164.79 o 
  -2   1  15      412.75      483.99    139.00 o 
  -1   1  15     3785.51     3804.65    282.87 o 
   0   1  15     1333.23     1092.96    158.38 o 
   1   1  15        6.32       69.61    123.72 o 
   2   1  15     1599.11     1643.30    334.34 o 
   3   1  15     3171.38     3112.57    259.92 o 
   4   1  15      755.73      864.94    256.20 o 
   5   1  15       16.84       39.47    118.91 o 
   6   1  15      969.96      969.52    277.59 o 
   7   1  15     1323.26     2034.20    465.48 o 
  -4   2  15     1552.89     1581.87    390.04 o 
  -3   2  15      982.46      978.66    308.92 o 
  -2   2  15       51.80       18.33    174.73 o 
  -1   2  15      757.40      649.18    206.47 o 
   0   2  15     2120.00     2176.84    286.08 o 
   1   2  15     1045.35      958.77    186.80 o 
   2   2  15       47.88        0.13     69.66 o 
   3   2  15     1509.98     1690.12    203.81 o 
   4   2  15     2704.53     2527.18    248.31 o 
   5   2  15      419.86      379.11    218.62 o 
   6   2  15       69.88      205.90    127.21 o 
   7   2  15     1338.94     1060.71    364.91 o 
  -3   3  15     1415.79     2037.08    424.71 o 
  -2   3  15     1349.86     1315.72    346.36 o 
  -1   3  15        4.15       76.81    104.33 o 
   0   3  15     1403.22     1140.56    175.03 o 
   1   3  15     4081.50     4552.32    312.68 o 
   2   3  15     1082.56      937.50    414.20 o 
   3   3  15       34.33        7.26     79.23 o 
   4   3  15     1759.09     1924.16    332.81 o 
   5   3  15     1796.09     1744.42    230.39 o 
   6   3  15      313.98      204.78    121.21 o 
   7   3  15       67.01      179.81    233.17 o 
   8   3  15      857.12     1300.76    374.42 o 
  -3   4  15      417.68      117.85    240.70 o 
  -2   4  15     1871.28     1377.62    352.23 o 
  -1   4  15     1392.28     1878.71    470.26 o 
   0   4  15       10.11       26.25     95.20 o 
   1   4  15     1799.22     1938.00    227.28 o 
   2   4  15     2831.39     2604.83    245.01 o 
   3   4  15      692.77      666.16    215.55 o 
   4   4  15        1.74      -26.22     92.12 o 
   5   4  15     2013.46     2130.11    252.54 o 
   6   4  15     1595.48     1739.33    248.42 o 
   7   4  15      405.76      859.54    293.85 o 
   8   4  15       70.15        9.27    182.90 o 
  -2   5  15      649.88      610.63    296.96 o 
  -1   5  15     2139.03     2510.70    314.58 o 
   0   5  15     1433.85     1144.20    234.97 o 
   1   5  15        3.14      -33.36    101.83 o 
   2   5  15     1434.57     1498.86    290.75 o 
   3   5  15     3056.66     3218.88    334.39 o 
   4   5  15      849.07      666.48    184.05 o 
   5   5  15       79.47       36.94    114.78 o 
   6   5  15     1141.46     1004.69    209.13 o 
   7   5  15     1126.26     1091.21    221.52 o 
   8   5  15       55.55      -33.56    235.97 o 
  -1   6  15      611.10      617.61    301.22 o 
   0   6  15     1861.33     1883.37    284.00 o 
   1   6  15      451.90      468.65    189.73 o 
   2   6  15       64.62      215.15    118.09 o 
   3   6  15     1655.43     1628.49    382.19 o 
   4   6  15     1987.74     1875.53    251.80 o 
   5   6  15      298.64      304.88    154.45 o 
   6   6  15       59.02      154.07    146.68 o 
   7   6  15      922.28     1282.85    504.82 o 
   8   6  15      470.61      619.58    339.05 o 
   0   7  15      491.62      466.32    343.61 o 
   1   7  15     1444.87     1572.91    396.58 o 
   2   7  15      219.39       65.42    164.18 o 
   3   7  15        1.82     -109.43    127.31 o 
   4   7  15     1023.29     1001.17    209.48 o 
   5   7  15      903.65     1068.11    228.94 o 
   6   7  15      190.14      118.40    153.28 o 
   7   7  15      110.55      138.04    224.12 o 
   8   7  15      622.99      494.75    335.75 o 
   2   8  15      867.70      936.94    315.09 o 
   3   8  15      139.06        8.46    152.36 o 
   4   8  15       45.94      -91.78    201.67 o 
   5   8  15      709.08      735.43    215.93 o 
   6   8  15      551.70      894.49    250.67 o 
   7   8  15       90.98      123.26    194.99 o 
  -3  -5  16       85.31      -59.84    254.37 o 
  -3  -4  16      655.66      384.56    232.18 o 
  -2  -4  16       88.46      221.98    239.35 o 
  -1  -4  16      305.27      226.27    216.62 o 
   0  -4  16     1165.12     1128.46    313.50 o 
   1  -4  16      870.67      826.88    253.32 o 
  -2  -3  16     1473.20     1574.79    296.96 o 
  -1  -3  16      180.70     -112.61    112.61 o 
   0  -3  16      813.63      812.31    240.00 o 
   1  -3  16     1569.94     1131.19    253.31 o 
   2  -3  16      954.56      915.63    259.44 o 
   3  -3  16       35.96     -147.05    147.05 o 
  -5  -2  16     1154.80     1267.81    368.93 o 
  -4  -2  16      194.68       95.10    221.62 o 
  -3  -2  16      395.74      187.19    176.44 o 
  -2  -2  16     2017.84     1930.27    231.09 o 
  -1  -2  16     1856.09     1813.19    308.57 o 
   0  -2  16      116.50      102.90    127.48 o 
   1  -2  16      753.53      481.46    189.57 o 
   2  -2  16     1592.57     1758.97    337.55 o 
   3  -2  16      657.69      660.84    253.53 o 
   4  -2  16        1.05      417.68    250.61 o 
   5  -2  16      563.65      875.83    347.59 o 
  -4  -1  16     1180.28     1697.00    383.96 o 
  -3  -1  16       81.75      223.23    204.91 o 
  -2  -1  16      607.18      529.82    130.09 o 
  -1  -1  16     3298.34     2831.48    254.20 o 
   0  -1  16     1410.21     1619.65    201.91 o 
   1  -1  16       73.99      151.76    107.90 o 
   2  -1  16     1133.20      804.13    218.71 o 
   3  -1  16     2154.74     2546.92    379.30 o 
   4  -1  16     1046.49      862.87    285.81 o 
   5  -1  16        0.22       30.91    209.02 o 
  -4   0  16     1479.36     1586.63    394.96 o 
  -3   0  16     1284.86      997.38    306.89 o 
  -2   0  16      217.99      118.05    124.32 o 
  -1   0  16     1165.62     1050.40    220.37 o 
   0   0  16     2679.30     2526.58    234.35 o 
   1   0  16     1609.52     1624.83    196.93 o 
   2   0  16        3.28      -50.09     93.36 o 
   3   0  16     1907.44     2123.75    250.89 o 
   4   0  16     2388.76     2324.42    279.35 o 
   5   0  16      874.08      892.59    250.82 o 
  -4   1  16      365.62      446.36    239.30 o 
  -3   1  16     1790.03     1347.03    327.26 o 
  -2   1  16      939.41      721.80    344.30 o 
  -1   1  16       44.06       26.86     82.31 o 
   0   1  16     1365.28     1293.32    175.92 o 
   1   1  16     3128.70     2871.57    274.39 o 
   2   1  16     1116.36      881.03    153.27 o 
   3   1  16        5.60       85.01     99.27 o 
   4   1  16     1140.44     1128.72    194.61 o 
   5   1  16     1244.55     1044.76    215.80 o 
   6   1  16      613.87      918.39    202.54 o 
   7   1  16       28.18       40.26    287.41 o 
  -3   2  16      397.25      381.66    241.66 o 
  -2   2  16     1211.06     1336.06    323.89 o 
  -1   2  16      841.11     1120.64    190.07 o 
   0   2  16       27.62       75.59     84.04 o 
   1   2  16     1006.25     1152.05    172.65 o 
   2   2  16      981.60      473.23    121.43 o 
   3   2  16     1244.08     1025.08    169.96 o 
   4   2  16       17.32       96.70     99.40 o 
   5   2  16     1016.17     1279.16    272.19 o 
   6   2  16     1165.31     1033.38    208.19 o 
   7   2  16      514.61      207.29    293.12 o 
  -3   3  16       31.48      -66.54    221.32 o 
  -2   3  16      563.12      444.99    229.08 o 
  -1   3  16     1508.20     1848.43    419.10 o 
   0   3  16     1291.14     1160.94    218.87 o 
   1   3  16       15.96      197.75    100.57 o 
   2   3  16     1019.76     1195.60    189.96 o 
   3   3  16      912.84      651.52    367.27 o 
   4   3  16      925.21      966.12    238.32 o 
   5   3  16      164.27       69.90    135.43 o 
   6   3  16      782.98      830.50    189.18 o 
   7   3  16     1197.93     1356.71    397.07 o 
  -2   4  16       22.92      -46.15    190.48 o 
  -1   4  16      788.08     1119.44    308.31 o 
   0   4  16     1167.67     1358.72    219.08 o 
   1   4  16     1003.10     1112.90    250.14 o 
   2   4  16       58.57      131.73    115.78 o 
   3   4  16      811.87      651.70    154.62 o 
   4   4  16     1754.37     1733.26    230.48 o 
   5   4  16      897.57     1030.95    192.28 o 
   6   4  16       62.24      166.34    125.63 o 
   7   4  16     1010.00      546.87    289.48 o 
  -2   5  16      901.16      933.49    343.95 o 
  -1   5  16        2.21      276.63    185.14 o 
   0   5  16      605.89      861.93    199.22 o 
   1   5  16     1672.43     1288.40    338.41 o 
   2   5  16     1418.00     1166.47    195.25 o 
   3   5  16       10.74      -94.58     94.58 o 
   4   5  16     1369.24     1110.81    205.95 o 
   5   5  16     2343.08     2370.11    282.69 o 
   6   5  16      471.49      431.49    167.81 o 
   7   5  16      133.67      168.89    167.98 o 
  -1   6  16      454.54      451.82    259.92 o 
   0   6  16        4.62       68.65    150.08 o 
   1   6  16      955.43      700.69    207.02 o 
   2   6  16     1607.93     1495.38    236.66 o 
   3   6  16      742.01      618.21    172.89 o 
   4   6  16       73.32      125.41    136.57 o 
   5   6  16     1124.89     1335.30    243.82 o 
   6   6  16     1074.20     1035.54    230.84 o 
   7   6  16      142.43      110.33    178.41 o 
   0   7  16      366.93      120.20    290.46 o 
   1   7  16        1.30      -65.34    143.75 o 
   2   7  16      575.84      652.44    195.31 o 
   3   7  16     1237.23     1317.23    233.06 o 
   4   7  16      629.62      377.69    179.30 o 
   5   7  16       41.40      175.94    159.09 o 
   6   7  16      479.08      683.15    349.28 o 
   7   7  16      638.87      617.74    222.28 o 
   4   8  16      914.76      841.18    314.43 o 
   5   8  16      199.10      259.75    186.18 o 
   6   8  16       79.94      267.08    197.19 o 
   7   8  16      546.80      687.99    253.83 o 
  -2  -4  17      452.46      236.73    190.87 o 
  -2  -3  17      190.68      139.92    192.92 o 
  -1  -3  17     1350.49      649.93    220.59 o 
   0  -3  17     1222.47     1153.14    283.76 o 
  -4  -2  17     1287.93     1035.34    364.09 o 
  -3  -2  17     1413.18     1865.51    370.14 o 
  -2  -2  17      142.77      105.77    162.74 o 
  -1  -2  17      450.38      247.55    187.56 o 
   0  -2  17     1576.55     1918.44    339.17 o 
   1  -2  17     1289.51     1588.26    319.99 o 
   2  -2  17        4.75      199.31    188.05 o 
   3  -2  17      584.04      948.65    293.05 o 
   4  -2  17     1569.13     2109.65    429.87 o 
  -4  -1  17      311.31      338.52    247.91 o 
  -3  -1  17     1361.62     1233.52    319.04 o 
  -2  -1  17     1356.71      983.85    173.79 o 
  -1  -1  17      118.22        7.09     98.13 o 
   0  -1  17      624.31      620.98    143.75 o 
   1  -1  17     2302.75     2767.71    273.61 o 
   2  -1  17     1204.53     1290.85    298.56 o 
   3  -1  17       13.08      -30.91    188.05 o 
   4  -1  17      593.29      751.66    286.65 o 
   5  -1  17     1405.58     1422.74    362.85 o 
  -4   0  17      182.65       55.64    198.58 o 
  -3   0  17      306.94      522.09    252.25 o 
  -2   0  17     1441.62     1544.87    225.50 o 
  -1   0  17     1419.92     1432.11    198.79 o 
   0   0  17       91.74       90.54     86.27 o 
   1   0  17      971.19      842.21    157.92 o 
   2   0  17     2917.25     2986.46    279.95 o 
   3   0  17     1380.04     1137.49    210.15 o 
   4   0  17        5.13       96.68    142.19 o 
   5   0  17      815.29      959.17    276.21 o 
  -3   1  17       43.71      142.20    237.95 o 
  -2   1  17      401.96      131.83    154.43 o 
  -1   1  17     2362.11     2335.61    253.92 o 
   0   1  17     1851.28     1749.36    212.95 o 
   1   1  17       28.52        9.23     82.76 o 
   2   1  17     1332.08     1255.58    291.22 o 
   3   1  17     3307.82     3268.18    293.07 o 
   4   1  17      911.67     1158.83    210.78 o 
   5   1  17        4.69       37.12    134.79 o 
   6   1  17      658.40     1026.85    229.03 o 
  -3   2  17      768.12      572.29    277.61 o 
  -2   2  17      137.72      -49.09    176.43 o 
  -1   2  17      682.15      432.88    266.78 o 
   0   2  17     2428.28     2540.90    260.15 o 
   1   2  17     1997.55     1982.82    355.84 o 
   2   2  17        9.33       -6.93     75.33 o 
   3   2  17      836.49     1177.35    191.55 o 
   4   2  17     2511.97     2316.78    260.71 o 
   5   2  17      606.50      548.35    167.23 o 
   6   2  17       81.27      -20.32    133.13 o 
   7   2  17     1024.93      979.39    366.12 o 
  -2   3  17      959.72     1223.95    347.71 o 
  -1   3  17        7.38      -58.06    117.31 o 
   0   3  17      683.36      894.94    180.29 o 
   1   3  17     2954.88     2829.98    376.35 o 
   2   3  17      784.27      676.87    153.80 o 
   3   3  17       44.64       79.44    101.79 o 
   4   3  17      990.38      967.83    181.77 o 
   5   3  17     1319.97     1456.69    228.04 o 
   6   3  17      173.86      320.88    160.80 o 
   7   3  17       78.48      559.67    250.10 o 
  -2   4  17     1386.23     1387.18    377.42 o 
  -1   4  17      792.32      693.44    208.94 o 
   0   4  17        4.02       -2.29    111.03 o 
   1   4  17      682.63      635.75    162.91 o 
   2   4  17     1158.45      918.44    172.99 o 
   3   4  17      158.82      278.94    216.95 o 
   4   4  17       80.26       14.55    107.75 o 
   5   4  17      929.42     1009.25    208.39 o 
   6   4  17     1170.43     1512.49    245.15 o 
   7   4  17      196.94      177.39    248.05 o 
  -1   5  17     1170.92     1374.72    382.48 o 
   0   5  17      671.19      406.01    179.72 o 
   1   5  17        1.90       -4.85    116.80 o 
   2   5  17      688.35      584.99    211.65 o 
   3   5  17     1652.54     2019.40    257.80 o 
   4   5  17      417.40      430.62    162.47 o 
   5   5  17       74.26      201.92    137.87 o 
   6   5  17      955.99      730.59    213.09 o 
   7   5  17      864.12      951.89    235.90 o 
   0   6  17      993.37      912.39    248.51 o 
   1   6  17      537.60      453.50    168.93 o 
   2   6  17       68.25       49.62    132.84 o 
   3   6  17     1253.84     1335.29    223.96 o 
   4   6  17     1620.35     1566.04    255.80 o 
   5   6  17      194.78      228.60    171.99 o 
   6   6  17       11.25       -5.51    157.67 o 
   7   6  17      717.66      933.87    247.81 o 
   1   7  17     1165.43     1232.47    354.28 o 
   2   7  17      369.98      331.15    150.52 o 
   3   7  17        4.84      -86.70    121.36 o 
   4   7  17      768.37      626.00    198.97 o 
   5   7  17      937.55      936.98    227.67 o 
   6   7  17      211.38       93.40    180.73 o 
   7   7  17       37.55      287.34    272.18 o 
   5   8  17      607.04     1093.66    387.20 o 
   6   8  17      518.10      255.13    340.30 o 
  -2  -3  18      557.10      659.12    247.85 o 
  -1  -3  18       76.38      250.39    192.25 o 
   0  -3  18      351.62      481.17    216.92 o 
  -2  -2  18      894.23      731.85    245.59 o 
  -1  -2  18      814.74      730.07    242.20 o 
   0  -2  18       23.92       87.29    147.94 o 
   1  -2  18      362.62      452.91    231.87 o 
   2  -2  18      942.28      800.11    299.27 o 
  -3  -1  18      107.81      298.38    247.01 o 
  -2  -1  18      334.35      334.93    144.04 o 
  -1  -1  18     1075.48      927.82    179.01 o 
   0  -1  18     1057.70      912.05    181.13 o 
   1  -1  18       68.07      170.31    149.12 o 
   2  -1  18      852.05     1234.37    321.49 o 
   3  -1  18     1370.18     1697.69    359.17 o 
   4  -1  18      764.44      844.97    310.81 o 
  -3   0  18     1282.46     1452.15    342.15 o 
  -2   0  18      167.12      100.71    123.98 o 
  -1   0  18      471.73      314.93    121.21 o 
   0   0  18     1619.44     1629.67    214.85 o 
   1   0  18     1274.58     1286.54    229.43 o 
   2   0  18       13.60      -61.40     92.96 o 
   3   0  18      979.66      903.05    198.78 o 
   4   0  18     1423.06     1313.75    244.25 o 
   5   0  18      436.14      118.95    203.53 o 
  -3   1  18      834.76      829.97    315.89 o 
  -2   1  18      896.34      354.77    225.64 o 
  -1   1  18        4.97      116.81    190.99 o 
   0   1  18      791.33      740.16    162.77 o 
   1   1  18     3066.96     2898.74    267.27 o 
   2   1  18      952.32      880.49    167.43 o 
   3   1  18        8.89     -100.74    100.74 o 
   4   1  18      849.07     1143.82    259.29 o 
   5   1  18      931.23     1023.36    221.14 o 
   6   1  18      312.40      537.53    197.74 o 
  -2   2  18     1110.24     1114.89    322.62 o 
  -1   2  18      762.15     1176.81    235.83 o 
   0   2  18       30.41      -74.63     91.44 o 
   1   2  18     1196.59      901.90    169.16 o 
   2   2  18     1944.61     1729.82    305.89 o 
   3   2  18      846.18     1232.21    198.33 o 
   4   2  18        1.10       17.59    111.66 o 
   5   2  18      948.89      554.15    305.79 o 
   6   2  18     1106.97     1381.75    252.64 o 
  -2   3  18      452.93      545.89    278.39 o 
  -1   3  18     1777.19     1788.08    264.21 o 
   0   3  18      700.07      759.98    175.02 o 
   1   3  18       34.62      240.58    122.08 o 
   2   3  18     1072.98      841.90    209.02 o 
   3   3  18     1288.10     1098.49    226.89 o 
   4   3  18      518.61      776.25    185.19 o 
   5   3  18       46.73      -39.10    213.04 o 
   6   3  18      790.48      664.38    209.13 o 
  -1   4  18      560.68      320.65    247.85 o 
   0   4  18      868.50      886.02    196.97 o 
   1   4  18      491.49      530.78    235.30 o 
   2   4  18        9.89      103.11    114.62 o 
   3   4  18      519.97      252.07    132.17 o 
   4   4  18      533.33      794.43    175.21 o 
   5   4  18      405.78      354.17    156.51 o 
   6   4  18       27.37       51.19    256.31 o 
   7   4  18      570.15      414.66    260.81 o 
   0   5  18      391.12      256.50    168.53 o 
   1   5  18      660.41      516.44    174.24 o 
   2   5  18      514.29      572.41    179.61 o 
   3   5  18        0.56       80.04    128.67 o 
   4   5  18      638.34      621.39    173.25 o 
   5   5  18      677.96      647.91    190.07 o 
   6   5  18      374.66      144.39    158.15 o 
   7   5  18      123.22      269.02    251.28 o 
   0   6  18        0.04      -30.91    275.63 o 
   1   6  18      485.34      490.34    182.85 o 
   2   6  18      719.05      919.70    217.58 o 
   3   6  18      413.55      222.00    155.60 o 
   4   6  18      111.05       27.69    147.23 o 
   5   6  18      617.22      479.35    247.86 o 
   6   6  18      624.44      466.63    330.74 o 
   7   6  18      179.56      215.73    264.90 o 
   2   7  18      422.66      484.86    279.27 o 
   3   7  18      785.74      787.18    336.80 o 
   4   7  18      436.69      133.09    248.06 o 
   5   7  18       25.67      362.41    277.70 o 
  -2  -2  19       61.99      -13.62    174.66 o 
  -1  -2  19      152.31      122.84    171.57 o 
   0  -2  19      511.12      261.91    183.59 o 
   1  -2  19      561.49      564.60    227.31 o 
  -2  -1  19      798.75      540.90    168.96 o 
  -1  -1  19       47.43      272.45    135.02 o 
   0  -1  19      224.38      170.98    172.46 o 
   1  -1  19     1013.61     1129.88    303.18 o 
   2  -1  19      862.86      919.72    275.33 o 
   3  -1  19        1.68       99.14    229.93 o 
  -2   0  19     1246.43     1100.27    303.56 o 
  -1   0  19     1023.26      720.50    169.84 o 
   0   0  19       38.55      144.76    109.77 o 
   1   0  19      588.12      551.22    152.48 o 
   2   0  19     1745.13     1823.75    237.87 o 
   3   0  19      897.34     1061.51    239.78 o 
   4   0  19        0.69     -144.48    144.48 o 
  -2   1  19      356.34      549.04    238.34 o 
  -1   1  19     1355.09     1716.87    238.09 o 
   0   1  19      860.01      625.57    156.89 o 
   1   1  19       21.92      -44.15    115.07 o 
   2   1  19      812.21      605.95    150.24 o 
   3   1  19     1768.45     1402.24    272.76 o 
   4   1  19      557.74      745.11    194.68 o 
   5   1  19        1.82      289.74    173.15 o 
  -1   2  19      422.98      372.15    145.60 o 
   0   2  19     1254.15      699.43    202.15 o 
   1   2  19     1052.75      789.19    174.15 o 
   2   2  19        7.52      -66.02    194.89 o 
   3   2  19      610.09      665.00    176.00 o 
   4   2  19     1492.61     1278.21    227.77 o 
   5   2  19      503.63      549.99    328.41 o 
   6   2  19       19.86       -0.15    207.85 o 
  -1   3  19       11.83      -10.02    142.09 o 
   0   3  19      509.74      551.36    168.12 o 
   1   3  19     1903.10     1992.83    260.84 o 
   2   3  19      964.36      578.50    157.34 o 
   3   3  19        2.29      131.19    118.80 o 
   4   3  19      904.68      965.65    200.90 o 
   5   3  19     1502.20     1364.21    246.49 o 
   6   3  19      309.61      297.62    174.37 o 
   0   4  19       18.20       28.51    142.04 o 
   1   4  19      549.63      651.98    177.62 o 
   2   4  19     1248.54     1213.53    214.56 o 
   3   4  19      645.29      959.77    185.10 o 
   4   4  19       69.95       90.62    144.81 o 
   5   4  19      595.58      576.55    187.40 o 
   6   4  19     1115.06     1040.37    288.83 o 
   0   5  19      492.14      434.74    287.52 o 
   1   5  19        0.04     -110.58    111.81 o 
   2   5  19      423.35      361.18    167.97 o 
   3   5  19     1235.47     1029.31    519.18 o 
   4   5  19      366.55      256.65    176.03 o 
   5   5  19       77.50       41.41    142.70 o 
   6   5  19      504.40      488.70    256.53 o 
   2   6  19       44.05      302.28    246.12 o 
   3   6  19      518.49      403.66    174.50 o 
   4   6  19      781.68      833.88    527.50 o 
   5   6  19       21.21       78.47    164.78 o 
  -1  -1  20      565.43      400.96    206.11 o 
   0  -1  20      323.53      216.33    159.65 o 
  -1   0  20      268.59      320.91    153.82 o 
   0   0  20      694.83      716.40    303.07 o 
   1   0  20      583.67      860.82    337.33 o 
   2   0  20        0.36      -28.41     98.33 o 
  -1   1  20       18.16       95.21    127.55 o 
   0   1  20      483.83      346.27    158.43 o 
   1   1  20     1186.11     1038.59    195.97 o 
   2   1  20      717.18      371.41    217.46 o 
   3   1  20       10.16      -47.73    125.46 o 
   4   1  20      568.29      665.92    205.12 o 
   5   1  20      641.82      968.23    321.91 o 
  -1   2  20      867.63      829.97    306.47 o 
   0   2  20       44.81      135.23    138.25 o 
   1   2  20      562.39      416.91    163.88 o 
   2   2  20     1174.81      933.36    413.00 o 
   3   2  20      608.73      456.78    164.94 o 
   4   2  20        0.22       47.93    142.16 o 
   5   2  20      570.35      476.78    281.20 o 
   0   3  20      612.52      643.53    264.05 o 
   1   3  20        0.18        7.51    126.96 o 
   2   3  20      619.35      378.75    201.89 o 
   3   3  20     1399.13     1415.08    233.66 o 
   4   3  20      384.07      340.78    153.59 o 
   5   3  20       11.93       75.88    147.79 o 
   0   4  20      712.14      845.17    308.30 o 
   1   4  20      337.37      146.78    154.47 o 
   2   4  20        6.61      -44.89    191.03 o 
   3   4  20      641.59      494.62    155.35 o 
   4   4  20      951.40     1119.41    297.46 o 
   5   4  20      287.44      147.21    196.82 o 
   3   5  20        6.68      235.37    206.23 o 
   0   0  21       17.33     -110.70    139.33 o 
   1   0  21      211.52      173.85    214.26 o 
   1   1  21        1.52     -141.02    141.02 o 
   2   1  21      316.49      251.88    205.22 o 
   3   1  21      698.94      381.32    244.40 o 
   0   2  21     1041.33      835.09    265.18 o 
   1   2  21      646.02      832.35    176.53 o 
   2   2  21        2.37      112.98    145.36 o 
   3   2  21      368.36      332.12    220.97 o 
                                                 
